# Supplementary material for: miRNA profiling as a complementary diagnostic tool for amyotrophic lateral sclerosis
Source: Sci Rep. 2023 Aug 23;13:13805. doi: 10.1038/s41598-023-40879-y (PMC10447559; doi:10.1038/s41598-023-40879-y)
Supplement: Supplementary file 1 — Supplementary Information. [file 41598_2023_40879_MOESM1_ESM.xlsx]

## Sheet: Title Page
miRNA Profiling as a Complementary Diagnostic Tool for Amyotrophic Lateral Sclerosis
Jack Cheng 1,2,a, Wen-Kuang Ho 1,a, Bor-Tsang Wu 3, Hsin-Ping Liu 4*, Wei-Yong Lin 1,2*
1	Graduate Institute of Integrated Medicine, College of Chinese Medicine, China Medical University, Taichung 40402, Taiwan
2	Department of Medical Research, China Medical University Hospital, Taichung 40447, Taiwan
3	Department of Senior Service Management, National Taichung University of Science and Technology, Taichung City, 40343, Taiwan
4	Graduate Institute of Acupuncture Science, College of Chinese Medicine, China Medical University, Taichung 40402, Taiwan
a	These authors contributed equally to this work.
*	Correspondence: linwy@mail.cmu.edu.tw (W.-Y.L.) ; hpliu@mail.cmu.edu.tw H.-P.L.)
ORCID:
Jack Cheng	0000-0002-9305-0781
Hsin-Ping Liu	0000-0002-2569-3072
Wei-Yong Lin	0000-0002-8443-6180

## Sheet: SuppFile 1
Supplementary File 1. Excluded miRNAs during the calculation of batch correction coefficient
sample			CTRL104	CTRL105	CTRL107	CTRL108	CTRL109	CTRL11	CTRL12	CTRL120	CTRL13	CTRL15	CTRL16	CTRL18	CTRL2	CTRL3	CTRL5	CTRL55	CTRL56	CTRL57	CTRL58	CTRL6	CTRL67	CTRL68	CTRL69	CTRL7	CTRL70	CTRL9	CTRL94	CTRL100	CTRL101	CTRL102	CTRL103	CTRL110	CTRL111	CTRL112	CTRL19	CTRL20	CTRL21	CTRL22	CTRL23	CTRL24	CTRL26	CTRL27	CTRL28	CTRL29	CTRL30	CTRL31	CTRL32
BATCH	248754550		0	0.5	0.5	0.5	0	3	3	0	3	4	4	4	1	0	1	0	0	0	0.5	1	0.5	0.5	0.5	2	0.5	2	0	21	22	22	22	22	22	22	5	5	5	5	6	6	6	7	7	7	7	8	8
ALS	sum	%	0	0	0	0	0	0	0	0	0	0	0	0	0	0	0	0	0	0	0	0	0	0	0	0	0	0	0	0	0	0	0	0	0	0	0	0	0	0	0	0	0	0	0	0	0	0	0
hsa-let-7a-5p	16709319	0.0671719	22929	51239	22235	13886	77793	39034	27086	63067	173231	63555	76723	38149	14075	22684	77884	228289	99547	79036	120751	10057	82908	80489	49292	53173	45043	41678	69303	32044	111130	43835	85028	73642	35125	87103	95774	25545	62821	84446	52764	73542	24069	160858	13588	217952	149244	124711	410131
hsa-let-7b-5p	11544626	0.0464097	26071	37198	24578	5847	42660	25387	19294	45528	70596	42545	35143	21016	13719	24423	27402	88454	58232	49747	55451	7634	41429	31616	24346	29790	27894	17484	48293	44905	77178	36704	70483	40996	23182	50024	43355	19527	27280	66638	38221	37074	15310	65224	12774	46742	41204	50555	95723
hsa-let-7f-5p	13028947	0.0523767	5347	23166	12272	14122	118305	15398	8055	40424	157424	37770	79702	41471	3754	25109	65984	293993	70826	98319	109127	4848	61224	105182	31287	11833	44481	22147	90219	14955	47902	12933	25626	21745	7755	26151	51867	8007	26200	34778	20788	48021	11952	122028	4204	173968	21064	48770	305814
hsa-let-7i-5p	15795570	0.0634986	8512	18564	12485	6952	271973	20822	25930	46377	104059	39539	76850	37920	8301	34383	43190	312838	107517	167080	180686	3928	133726	126585	39145	35483	43311	31605	123934	22247	85888	19252	41847	30264	14645	33396	48588	10371	22540	35929	30705	73720	15411	103162	5231	150915	147780	47910	276820
hsa-miR-103a-3p	5442182	0.0218777	2576	4568	3555	2663	85729	10901	10035	16510	68297	8623	25998	15676	1766	16581	16465	205304	56307	104031	93038	1176	31252	22711	6497	7986	17848	10969	57615	8112	26499	5816	11275	8869	2870	13818	22872	2859	7208	12767	7587	16847	4312	67334	1848	54450	44759	16652	120200
hsa-miR-126-3p	10230162	0.0411255	8114	12985	10378	11331	134646	27905	18091	42118	209853	19585	81169	56160	3006	81860	54634	216555	164528	172251	132934	4401	38973	35748	13779	11722	43479	34334	141268	26489	37562	17076	19218	8889	5781	22322	39075	9434	15039	17979	21802	40776	13023	106562	4019	83153	42650	19416	95501
hsa-miR-146a-5p	5545341	0.0222924	1657	4127	3925	2385	89746	10686	10907	15201	74174	8732	38576	25813	1789	30366	21175	211285	62054	198087	70974	1011	24985	17623	4623	8129	22652	12948	74688	9479	27124	7404	9068	5076	2595	10977	12548	3498	4486	7127	7456	18350	5224	51712	1594	39292	29410	10208	74125
hsa-miR-16-5p	37187762	0.149496	457227	288111	165683	41548	219748	111040	39971	114292	481790	183238	263436	161560	27395	154434	237726	331160	241226	245567	158298	58869	89438	117616	40999	54217	138302	160678	283020	108703	127179	81231	211469	42707	32917	85931	168241	85280	94481	341861	253565	151919	92045	354074	88954	220404	36246	136798	150847
hsa-miR-191-5p	4982009	0.0200278	2574	4004	2835	1687	46673	10969	9139	14211	64757	8022	25865	17219	1652	19583	13380	103351	84533	82653	51534	889	23232	15496	4945	7593	13168	11325	49751	13981	29591	8966	10220	6791	3235	11223	12145	3134	7120	12065	6018	11196	4937	41803	1733	33266	41731	10909	49933
hsa-miR-223-3p	8167016	0.0328316	8161	8664	10232	4279	66055	31294	18218	22682	224905	14509	51699	37754	2755	35510	42926	137397	117267	70397	84402	3845	30066	21678	8912	10790	25646	38403	89465	29344	39677	24877	25551	11404	8446	23009	26247	7704	13319	17786	14641	31058	10273	92699	5799	92659	27245	27085	73760
hsa-miR-486-5p	13125381	0.0527644	131833	112362	22303	3956	60412	47250	29464	43471	61623	87048	41337	38575	29517	34394	19765	88586	41296	116342	47791	19588	47289	21697	11100	25429	32054	24930	60360	54698	103711	60683	76311	24632	22960	23251	37690	38172	31276	123139	33750	35372	21579	76763	57225	23127	11669	29936	41394
hsa-miR-92a-3p	6151424	0.0247289	57308	64012	12547	3965	68397	28746	9661	47590	57814	25392	22527	17637	11973	12976	17226	111328	66698	73146	60451	6296	36445	22991	10637	11163	25188	15108	68644	13281	55260	27609	28723	11839	12280	17755	23237	13140	15927	45033	12184	15258	8681	47037	30694	39090	12566	23940	58114
hsa-miR-93-5p	5647994	0.0227051	7443	7855	4289	1581	63403	9114	7463	15369	40793	14751	20361	9700	2803	14040	12090	130190	36851	72151	66687	1551	26174	17940	5135	11046	12652	9167	53524	13101	30098	7940	19971	11026	5165	14711	16091	3658	7068	16222	9983	12919	4341	47691	2708	37058	44961	12846	84619
[truncated: 309 more columns]

## Sheet: SuppFile 2
Supplementary File 2. Process used in RapidMiner program in this study

## Sheet: SuppFile 3
Supplementary File 3. Batch corrected counts of miRNAs
ID	ALS	hsa-let-7a-2-3p	hsa-let-7a-3p	hsa-let-7b-3p	hsa-let-7c-3p	hsa-let-7c-5p	hsa-let-7d-3p	hsa-let-7d-5p	hsa-let-7e-3p	hsa-let-7e-5p	hsa-let-7f-1-3p	hsa-let-7f-2-3p	hsa-let-7g-5p	hsa-let-7i-3p	hsa-miR-1-3p	hsa-miR-1-5p	hsa-miR-100-5p	hsa-miR-101-3p	hsa-miR-101-5p	hsa-miR-103b	hsa-miR-105-3p	hsa-miR-105-5p	hsa-miR-106a-3p	hsa-miR-106a-5p	hsa-miR-106b-3p	hsa-miR-106b-5p	hsa-miR-107	hsa-miR-10a-3p	hsa-miR-10a-5p	hsa-miR-10b-3p	hsa-miR-10b-5p	hsa-miR-1178-3p	hsa-miR-1179	hsa-miR-1180-3p	hsa-miR-1180-5p	hsa-miR-1181	hsa-miR-1182	hsa-miR-1183	hsa-miR-1185-1-3p	hsa-miR-1185-2-3p	hsa-miR-1193	hsa-miR-1199-3p	hsa-miR-1199-5p	hsa-miR-1200	hsa-miR-1202	hsa-miR-1203	hsa-miR-1208	hsa-miR-122-3p	hsa-miR-122-5p
CTRL104	0	30.5443	12.2177	68.4192	65.9756	514.365	292.003	2290.82	7.33062	266.346	10.9959	25.6572	1315.85	9.77416	54.9797	3.66531	20.7701	2917.59	25.6572	204.036	50.0926	15.883	68.4192	51.3144	564.458	107.516	618.216	8.55239	219.919	76.9715	218.697	25.6572	8.55239	191.818	43.9837	68.4192	15.883	20.7701	8.55239	8.55239	37.8749	47.6491	13.4395	21.9919	9.77416	30.5443	8.55239	12.2177	7528.55
CTRL105	0	48.386	83.3314	365.583	158.598	2413.92	731.166	5540.19	32.2573	1158.58	32.2573	51.0741	5196.11	16.1287	986.536	75.2671	185.48	8354.64	150.534	1634.37	102.148	37.6335	29.5692	118.277	1456.96	241.93	2190.81	29.5692	1298.36	153.222	1612.87	45.6979	45.6979	255.37	59.1384	99.46	24.193	40.3216	5.37622	40.3216	77.9552	83.3314	43.0097	53.7622	26.8811	53.7622	16.1287	29.5692	10217.5
CTRL107	0	24.193	45.6979	169.351	51.0741	11298.1	346.766	2478.44	0	1126.32	8.06433	34.9454	4583.23	16.1287	18859.8	161.287	263.435	9123.44	126.341	1462.33	24.193	21.5049	18.8168	77.9552	970.407	201.608	1677.38	10.7524	559.127	69.8908	602.136	34.9454	16.1287	137.094	48.386	45.6979	18.8168	10.7524	13.4405	8.06433	29.5692	34.9454	26.8811	48.386	5.37622	34.9454	18.8168	18.8168	7408.43
CTRL108	0	13.4405	86.0195	88.7076	43.0097	682.78	215.049	706.973	26.8811	1741.89	37.6335	8.06433	1362.87	5.37622	338.702	21.5049	13.4405	2854.77	67.2027	1491.9	13.4405	2.68811	8.06433	24.193	362.895	43.0097	1306.42	8.06433	201.608	29.5692	91.3957	26.8811	10.7524	24.193	18.8168	10.7524	2.68811	8.06433	16.1287	8.06433	8.06433	40.3216	21.5049	21.5049	2.68811	2.68811	21.5049	8.06433	3045.63
CTRL109	0	15.883	78.1933	101.407	20.7701	1504	734.284	7650.73	15.883	5512.63	17.1048	15.883	19180.6	19.5483	494.817	12.2177	135.617	5333.03	34.2096	8161.43	10.9959	10.9959	10.9959	116.068	6099.08	139.282	12270.2	36.6531	1964.61	17.1048	191.818	6.10885	96.5199	95.2981	201.592	46.4273	10.9959	8.55239	353.092	34.2096	32.9878	20.7701	81.8586	17.1048	10.9959	26.879	10.9959	8.55239	15615.4
CTRL11	0	4.79875	16.7956	79.1794	9.59751	2224.22	592.646	5325.42	4.79875	1870.31	9.59751	8.39782	4390.86	26.3931	17018.8	99.5741	115.17	2051.47	33.5913	1030.53	5.99844	5.99844	9.59751	49.1872	562.654	49.1872	2684.9	10.7972	475.077	28.7925	367.105	9.59751	11.9969	85.1779	25.1935	44.3885	15.5959	17.9953	23.9938	0	19.195	21.5944	110.371	39.5897	14.3963	65.9829	70.7816	0	7324.1
CTRL12	0	16.7956	21.5944	62.3838	13.1966	1425.23	290.325	3979.37	8.39782	1026.93	11.9969	14.3963	5892.87	23.9938	11197.9	68.3822	83.9782	1188.89	15.5959	988.543	14.3963	11.9969	8.39782	32.3916	604.643	57.585	2560.14	5.99844	303.521	32.3916	166.757	13.1966	13.1966	83.9782	176.354	63.5835	28.7925	16.7956	33.5913	0	13.1966	39.5897	163.158	22.7941	17.9953	73.181	14.3963	0	4568.41
CTRL120	0	73.3062	46.4273	68.4192	73.3062	1083.71	725.732	4747.8	12.2177	3526.03	18.3266	39.0967	3835.14	15.883	112.403	34.2096	87.9675	995.743	15.883	1039.73	52.5361	32.9878	62.3103	36.6531	1357.39	97.7416	2719.66	10.9959	522.918	105.072	357.979	23.2136	34.2096	161.274	177.157	61.0885	15.883	29.3225	20.7701	9.77416	62.3103	57.4232	67.1974	42.762	12.2177	51.3144	20.7701	13.4395	28511.2
CTRL13	0	25.1935	205.147	272.329	26.3931	6184.39	1821.13	17241.9	15.5959	8684.54	71.9813	51.5866	26697.9	191.95	53616.5	260.332	439.086	12527.1	107.972	5506.57	19.195	8.39782	19.195	137.964	2193.03	285.526	15965.5	25.1935	2191.83	62.3838	1030.53	17.9953	50.3869	118.769	83.9782	88.7769	23.9938	19.195	151.161	20.3947	27.5928	89.9766	183.552	56.3854	22.7941	71.9813	21.5944	23.9938	106120
CTRL15	0	10.6599	92.8935	345.686	18.2741	7148.23	338.071	5771.58	1.52284	2524.88	9.13707	6.09138	5884.27	33.5026	58813.8	703.554	403.554	4897.47	97.462	2406.09	19.797	4.56853	12.1828	53.2996	1335.53	54.8224	2229.44	13.7056	938.072	28.934	880.204	15.2284	12.1828	170.559	21.3198	42.6396	6.09138	6.09138	24.3655	13.7056	16.7513	12.1828	67.0052	18.2741	3.04569	28.934	9.13707	1.52284	5326.91
CTRL16	0	22.8427	170.559	214.721	39.594	25857.9	673.097	8937.57	28.934	7230.47	31.9797	48.731	12402	115.736	235170	1256.35	1697.97	13856.4	115.736	3782.75	36.5483	18.2741	31.9797	112.69	2033	167.513	6432.49	39.594	3277.16	79.1879	3539.09	27.4112	24.3655	100.508	53.2996	80.7108	35.0254	18.2741	30.4569	12.1828	27.4112	24.3655	130.965	45.6853	12.1828	71.5737	31.9797	0	12024.4
CTRL18	0	10.6599	184.264	395.94	24.3655	4126.91	268.021	3977.67	13.7056	4097.97	47.2082	36.5483	6936.56	57.8681	26863	437.056	272.589	7865.49	260.406	7145.19	16.7513	19.797	24.3655	185.787	832.996	108.122	4816.76	16.7513	898.478	45.6853	525.381	12.1828	21.3198	89.8478	38.0711	85.2793	27.4112	12.1828	10.6599	0	33.5026	28.934	88.325	10.6599	12.1828	85.2793	25.8884	6.09138	5946.71
CTRL2	0	11.4623	13.3727	154.742	38.2078	1379.3	257.903	2170.2	0	844.393	19.1039	3.82078	1388.85	9.55196	3192.26	45.8494	49.6702	666.727	21.0143	779.44	19.1039	17.1935	7.64157	9.55196	355.333	26.7455	725.949	1.91039	152.831	51.5806	179.577	28.6559	5.73117	150.921	28.6559	26.7455	21.0143	9.55196	13.3727	5.73117	11.4623	21.0143	26.7455	34.387	19.1039	80.2364	9.55196	17.1935	2357.42
CTRL3	0	17.1048	39.0967	53.7579	19.5483	601.111	211.366	2318.92	0	952.981	12.2177	7.33062	4064.83	42.762	255.35	8.55239	39.0967	5565.16	59.8668	2262.72	13.4395	6.10885	10.9959	72.0845	1347.61	163.717	3555.35	15.883	647.538	46.4273	193.04	9.77416	17.1048	116.068	40.3184	32.9878	15.883	14.6612	47.6491	10.9959	8.55239	17.1048	54.9797	17.1048	4.88708	15.883	10.9959	2.44354	8670.91
CTRL5	0	17.1935	114.623	376.347	26.7455	2158.74	859.676	7322.53	0	7662.58	40.1182	5.73117	12369.8	28.6559	3975.52	32.4767	129.907	5509.57	59.2221	3765.38	15.2831	5.73117	13.3727	53.491	852.035	103.161	7186.89	19.1039	907.436	49.6702	523.447	26.7455	22.9247	55.4013	15.2831	22.9247	22.9247	17.1935	72.5949	9.55196	28.6559	30.5663	64.9533	30.5663	9.55196	15.2831	9.55196	24.8351	118914
CTRL55	0	18.3266	113.625	169.826	21.9919	3506.48	1984.16	25697.5	14.6612	13308.7	36.6531	10.9959	45910.5	36.6531	1055.61	13.4395	185.709	4752.69	17.1048	9964.76	18.3266	19.5483	14.6612	221.14	10375.3	185.709	24929	152.721	3896.23	35.4313	212.588	7.33062	141.725	135.617	72.0845	21.9919	20.7701	7.33062	1213.22	100.185	15.883	29.3225	180.822	12.2177	6.10885	20.7701	17.1048	8.55239	42614.1
CTRL56	0	3.66531	70.8627	85.5239	15.883	1226.66	1433.14	12236	6.10885	5653.13	14.6612	20.7701	9085.09	81.8586	448.39	6.10885	157.608	5350.13	18.3266	3346.43	2.44354	13.4395	2.44354	84.3022	3523.59	90.411	11065.6	18.3266	1319.51	18.3266	162.495	4.88708	43.9837	43.9837	18.3266	15.883	1.22177	8.55239	72.0845	8.55239	6.10885	6.10885	52.5361	7.33062	6.10885	13.4395	2.44354	2.44354	6026.99
CTRL57	0	62.3103	86.7457	164.939	61.0885	1704.37	485.043	9217.04	6.10885	3453.95	13.4395	19.5483	14324	23.2136	1268.2	25.6572	112.403	3466.16	25.6572	11686.2	15.883	20.7701	10.9959	160.052	5495.52	157.608	15140.2	64.7538	1978.05	58.645	337.209	24.4354	69.6409	299.334	278.564	36.6531	24.4354	9.77416	114.846	25.6572	30.5443	18.3266	120.955	25.6572	15.883	29.3225	6.10885	7.33062	41564.6
CTRL58	0	32.2573	228.489	352.142	69.8908	4134.31	3682.71	34665.9	32.2573	20405.4	59.1384	88.7076	61861.5	180.103	1034.92	13.4405	182.791	13642.2	61.8265	12951.3	34.9454	13.4405	16.1287	422.033	10376.1	513.429	31574.5	145.158	3091.33	61.8265	255.37	24.193	115.589	169.351	163.975	75.2671	10.7524	40.3216	249.994	29.5692	21.5049	26.8811	241.93	29.5692	10.7524	32.2573	21.5049	24.193	7822.4
CTRL6	0	5.73117	11.4623	80.2364	15.2831	943.733	265.544	1224.56	0	525.358	7.64157	3.82078	1297.16	5.73117	2464.4	28.6559	28.6559	708.755	9.55196	433.659	21.0143	24.8351	9.55196	13.3727	179.577	30.5663	450.852	17.1935	343.87	55.4013	332.408	13.3727	13.3727	63.0429	9.55196	47.7598	19.1039	26.7455	3.82078	1.91039	24.8351	15.2831	26.7455	26.7455	11.4623	47.7598	11.4623	17.1935	8405.72
CTRL67	0	59.1384	225.801	432.786	72.5789	4642.36	1335.99	14849.1	24.193	4886.98	64.5146	24.193	26504.8	24.193	1255.35	45.6979	209.673	2594.03	43.0097	12663.7	29.5692	32.2573	13.4405	239.242	5123.54	96.7719	10771.3	26.8811	1126.32	96.7719	397.84	34.9454	69.8908	247.306	424.721	59.1384	21.5049	43.0097	72.5789	34.9454	34.9454	94.0838	139.782	61.8265	32.2573	56.4503	32.2573	16.1287	39520.6
CTRL68	0	16.1287	451.602	494.612	29.5692	3771.42	725.789	9284.73	2.68811	8730.98	88.7076	18.8168	17252.3	26.8811	2448.87	75.2671	174.727	2559.08	72.5789	12876	32.2573	5.37622	10.7524	239.242	3309.06	120.965	9196.02	21.5049	983.848	37.6335	180.103	21.5049	21.5049	134.405	77.9552	24.193	10.7524	13.4405	99.46	40.3216	24.193	34.9454	80.6433	32.2573	10.7524	5.37622	0	5.37622	12314.2
CTRL69	0	8.06433	150.534	287.628	45.6979	2021.46	454.29	4016.03	0	4499.89	18.8168	13.4405	5370.84	13.4405	379.023	10.7524	112.901	1276.85	18.8168	3032.19	18.8168	26.8811	5.37622	75.2671	973.095	61.8265	2680.04	13.4405	602.136	45.6979	591.384	16.1287	51.0741	99.46	48.386	24.193	8.06433	2.68811	34.9454	18.8168	13.4405	43.0097	16.1287	10.7524	2.68811	8.06433	10.7524	10.7524	23781.7
CTRL7	0	19.83	40.8993	318.519	13.6331	1236.89	379.248	5164.46	0	1762.39	8.6756	3.71812	4910.39	9.91498	2264.33	22.3087	34.7024	877.475	27.2662	2266.81	16.1118	12.3937	4.95749	27.2662	672.979	23.5481	1809.48	8.6756	125.177	23.5481	87.9954	19.83	11.1543	87.9954	19.83	18.5906	4.95749	3.71812	23.5481	2.47874	7.43623	11.1543	17.3512	21.0693	7.43623	35.9418	4.95749	7.43623	15543
CTRL70	0	18.8168	99.46	212.361	34.9454	20937.7	951.591	7513.26	13.4405	5610.08	21.5049	18.8168	10593.8	40.3216	36983	182.791	381.711	7196.07	86.0195	4607.42	40.3216	24.193	24.193	86.0195	2489.19	131.717	6308.99	26.8811	1747.27	72.5789	1155.89	40.3216	40.3216	188.168	147.846	99.46	10.7524	13.4405	118.277	18.8168	29.5692	26.8811	72.5789	34.9454	13.4405	72.5789	13.4405	26.8811	26421.4
CTRL9	0	30.9843	35.9418	146.246	30.9843	4237.41	463.525	3649.95	0	1673.15	11.1543	17.3512	4128.35	33.463	42923.2	417.668	174.751	3759.02	52.0536	1825.6	29.7449	23.5481	22.3087	38.4205	480.876	55.7717	2854.27	13.6331	668.022	59.4899	469.722	32.2237	19.83	115.262	61.9686	106.586	32.2237	22.3087	33.463	14.8725	35.9418	32.2237	87.9954	47.0961	12.3937	57.0111	22.3087	7.43623	10631.3
CTRL94	0	13.4395	52.5361	68.4192	29.3225	1038.5	1398.93	9444.29	3.66531	2698.89	14.6612	13.4395	17885.5	23.2136	624.325	9.77416	28.1007	5125.33	25.6572	2830.84	6.10885	3.66531	7.33062	105.072	4711.15	109.959	8959.24	53.7579	1469.79	17.1048	249.241	2.44354	67.1974	120.955	54.9797	21.9919	3.66531	2.44354	313.995	28.1007	6.10885	18.3266	25.6572	8.55239	8.55239	18.3266	10.9959	4.88708	3039.77
CTRL100	0	25.0294	103.246	325.382	31.2867	2058.66	1401.64	7411.82	12.5147	3350.8	43.8014	0	10208.8	65.702	456.786	0	37.544	3113.03	84.4741	3938.99	46.93	31.2867	21.9007	93.8601	932.343	93.8601	2934.69	31.2867	337.896	122.018	231.521	50.0587	37.544	200.235	43.8014	75.0881	56.316	31.2867	53.1874	0	34.4154	40.6727	93.8601	50.0587	53.1874	153.305	21.9007	15.6433	85215.6
CTRL101	0	26.4252	79.2756	358.942	61.6588	3360.4	2823.09	23650.6	0	8700.5	37.4357	0	20054.5	0	400.782	0	88.084	2915.58	61.6588	4708.09	101.297	26.4252	0	90.2861	3626.86	107.903	6438.94	26.4252	772.937	103.499	281.869	28.6273	59.4567	253.242	30.8294	202.593	46.2441	55.0525	136.53	30.8294	28.6273	22.021	151.945	127.722	77.0735	143.137	0	0	78082.1
CTRL102	0	28.6273	41.8399	251.039	0	1506.24	1783.7	6720.81	24.2231	4243.45	28.6273	0	6877.16	0	270.858	0	68.2651	1631.76	33.0315	1462.19	68.2651	28.6273	24.2231	59.4567	821.383	107.903	2043.55	0	563.738	85.8819	165.158	33.0315	17.6168	160.753	30.8294	90.2861	28.6273	0	4.4042	0	44.042	26.4252	61.6588	55.0525	15.4147	123.318	30.8294	28.6273	78430
CTRL103	0	24.2231	112.307	466.845	0	3243.69	1400.54	12089.5	0	3347.19	15.4147	0	10169.3	19.8189	255.444	0	28.6273	3014.68	61.6588	3589.42	35.2336	0	0	72.6693	1455.59	85.8819	3618.05	0	308.294	61.6588	123.318	4.4042	22.021	248.837	22.021	37.4357	8.8084	13.2126	46.2441	0	4.4042	15.4147	61.6588	0	24.2231	33.0315	0	0	93917.4
CTRL110	0	26.4252	59.4567	425.005	11.0105	2964.03	953.509	9583.54	13.2126	6185.7	33.0315	4.4042	7269.13	13.2126	191.583	0	19.8189	616.588	24.2231	3499.14	24.2231	17.6168	17.6168	48.4462	720.087	72.6693	2085.39	17.6168	235.625	52.8504	88.084	19.8189	13.2126	110.105	11.0105	50.6483	15.4147	15.4147	50.6483	0	17.6168	0	61.6588	30.8294	44.042	50.6483	0	0	37772.6
CTRL111	0	19.8189	30.8294	268.656	28.6273	1532.66	649.62	5906.03	0	1913.63	11.0105	0	3626.86	0	178.37	0	24.2231	649.62	24.2231	1471	22.021	35.2336	15.4147	39.6378	332.517	57.2546	1017.37	0	74.8714	50.6483	46.2441	44.042	0	70.4672	24.2231	57.2546	19.8189	26.4252	22.021	0	22.021	15.4147	50.6483	15.4147	22.021	46.2441	15.4147	0	6734.02
CTRL112	0	26.4252	88.084	539.515	19.8189	3113.77	1435.77	12027.9	0	6399.3	0	0	9202.58	13.2126	189.381	0	33.0315	1603.13	37.4357	5342.3	44.042	37.4357	0	85.8819	836.798	85.8819	2942.01	0	198.189	68.2651	61.6588	28.6273	28.6273	140.934	17.6168	50.6483	28.6273	19.8189	46.2441	0	0	0	96.8924	35.2336	0	63.8609	0	15.4147	80662.9
CTRL19	0	31.2939	122.331	830.71	36.9837	4822.1	1132.27	14130.6	0	14050.9	42.6734	14.2245	15038.1	45.5183	12617.1	122.331	244.661	6745.25	139.4	8335.55	39.8285	48.3632	17.0694	190.608	1945.91	170.694	8085.2	42.6734	1365.55	85.3469	446.649	76.8122	54.053	207.677	71.1224	142.245	25.6041	51.2081	125.175	19.9143	48.3632	34.1388	136.555	51.2081	22.7592	82.502	19.9143	19.9143	9988.43
CTRL20	0	39.8285	22.7592	216.212	17.0694	1891.86	475.098	3399.65	5.68979	2014.19	22.7592	11.3796	3226.11	25.6041	11376.7	91.0367	130.865	2736.79	56.8979	884.763	14.2245	25.6041	22.7592	45.5183	583.204	59.7428	1533.4	22.7592	688.465	93.8816	335.698	59.7428	11.3796	125.175	56.8979	93.8816	22.7592	0	22.7592	5.68979	48.3632	28.449	93.8816	45.5183	0	65.4326	17.0694	5.68979	8065.28
CTRL21	0	11.3796	236.126	876.228	36.9837	3422.41	497.857	7695.44	2.8449	6958.62	51.2081	0	6150.67	14.2245	2597.39	54.053	96.7265	1968.67	76.8122	5957.21	8.53469	8.53469	2.8449	96.7265	887.608	91.0367	3354.13	11.3796	429.579	56.8979	153.624	14.2245	14.2245	128.02	19.9143	17.0694	17.0694	0	11.3796	14.2245	14.2245	11.3796	39.8285	19.9143	0	28.449	5.68979	2.8449	23262.7
CTRL22	0	14.2245	133.71	950.195	48.3632	3598.79	901.832	15641.2	14.2245	5061.07	36.9837	11.3796	12153.4	28.449	1763.84	22.7592	105.261	10654.1	275.955	7009.82	25.6041	8.53469	14.2245	150.78	2586.01	170.694	6497.74	11.3796	685.62	59.7428	432.424	19.9143	39.8285	375.526	39.8285	34.1388	22.7592	0	14.2245	14.2245	0	5.68979	34.1388	2.8449	0	39.8285	2.8449	11.3796	22873
CTRL23	0	11.7328	35.1985	220.577	12.9061	1209.65	301.534	2934.38	2.34657	1667.23	7.0397	4.69313	3440.06	12.9061	2914.43	38.7183	16.426	2956.67	45.758	1664.89	14.0794	4.69313	4.69313	42.2382	326.173	41.0649	1614.44	2.34657	186.552	22.2924	126.715	8.21298	21.1191	50.4512	17.5992	15.2527	10.5595	0	35.1985	2.34657	11.7328	11.7328	26.9855	8.21298	0	17.5992	5.86641	2.34657	9806.3
CTRL24	0	5.86641	109.115	239.35	21.1191	9985.81	428.248	6287.62	10.5595	4029.05	17.5992	7.0397	6510.55	16.426	88018.5	653.518	741.515	3254.69	53.971	2697.38	18.7725	5.86641	8.21298	52.7977	584.295	45.758	3311	19.9458	989.077	44.5847	1258.93	4.69313	9.38626	73.9168	18.7725	14.0794	10.5595	8.21298	18.7725	4.69313	8.21298	11.7328	30.5054	10.5595	1.17328	17.5992	7.0397	4.69313	6097.55
CTRL26	0	11.7328	32.8519	97.3825	8.21298	3469.4	255.776	1782.22	12.9061	1073.55	11.7328	7.0397	1838.53	14.0794	30517.1	192.418	187.725	1838.53	30.5054	723.915	16.426	7.0397	7.0397	12.9061	226.444	32.8519	943.319	15.2527	421.208	57.4909	482.219	9.38626	11.7328	34.0252	21.1191	28.1588	9.38626	0	7.0397	3.51985	9.38626	10.5595	25.8122	23.4657	0	28.1588	49.2779	5.86641	4006.76
CTRL27	0	36.6002	110.877	238.978	22.606	2891.41	1198.12	16831.8	16.1471	8274.87	31.2178	17.2236	17188.1	40.9061	16022.3	82.8887	180.848	6632.17	55.9768	4988.39	20.453	27.9884	20.453	130.254	2177.71	165.777	8649.49	37.6767	1320.84	64.5886	473.649	39.8296	62.4356	124.871	43.059	79.6592	23.6825	25.8354	258.354	34.4472	36.6002	25.8354	111.954	31.2178	15.0707	52.7473	26.9119	12.9177	13499
CTRL28	0	18.3001	6.45886	46.2885	12.9177	292.801	246.513	919.311	7.53533	315.407	12.9177	4.3059	880.557	6.45886	552.232	7.53533	41.9826	926.846	21.5295	232.519	22.606	12.9177	4.3059	12.9177	232.519	35.5237	407.984	4.3059	145.324	33.3708	175.466	18.3001	43.059	96.8828	41.9826	39.8296	12.9177	21.5295	4.3059	3.22943	7.53533	30.1413	47.3649	29.0649	23.6825	50.5944	3.22943	12.9177	4160.58
CTRL29	0	7.53533	141.018	318.637	17.2236	2606.15	869.793	14688.5	5.38238	11713.1	34.4472	10.7648	18508.9	20.453	1516.75	16.1471	25.8354	3732.14	53.8238	6976.64	10.7648	3.22943	2.15295	149.63	1307.92	105.495	9722.73	23.6825	1233.64	30.1413	226.06	17.2236	59.2062	45.212	22.606	21.5295	5.38238	5.38238	175.466	19.3766	10.7648	9.68828	67.818	21.5295	8.61181	24.759	5.38238	4.3059	11210.4
CTRL30	0	10.7648	35.5237	259.431	8.61181	1575.96	632.968	15309.6	7.53533	7901.33	5.38238	19.3766	31749.6	71.0474	824.581	10.7648	12.9177	1188.43	20.453	5656.88	5.38238	5.38238	0	64.5886	1391.88	59.2062	5984.13	10.7648	135.636	15.0707	33.3708	19.3766	21.5295	40.9061	17.2236	22.606	5.38238	3.22943	248.666	23.6825	5.38238	12.9177	75.3533	12.9177	10.7648	19.3766	11.8412	4.3059	1611.48
CTRL31	0	10.8977	105.345	375.972	18.1629	2813.43	790.085	10539.9	5.44886	8235.05	23.6117	3.63258	9479.21	9.08144	3053.18	43.5909	59.9375	2326.67	49.0398	4308.24	10.8977	10.8977	12.714	61.7538	998.959	90.8144	4261.01	9.08144	679.292	47.2235	161.65	25.428	18.1629	119.875	9.08144	49.0398	18.1629	14.5303	58.1212	10.8977	25.428	25.428	76.2841	23.6117	5.44886	27.2443	7.26515	1.81629	18293.7
CTRL32	0	21.7955	299.688	984.428	34.5095	7170.71	2297.6	52608.8	21.7955	29409.3	87.1818	19.9792	69685.5	59.9375	5617.78	52.6724	94.447	3507.25	38.1421	22480.2	16.3466	7.26515	5.44886	301.504	5212.75	150.752	20491.4	143.487	1607.42	29.0606	228.852	21.7955	78.1004	96.2633	23.6117	18.1629	5.44886	7.26515	2163.2	325.116	29.0606	29.0606	134.405	14.5303	21.7955	61.7538	1.81629	3.63258	13729.3
CTRL33	0	18.1629	27.2443	145.303	16.3466	1142.45	332.381	2032.43	9.08144	2239.48	10.8977	7.26515	2553.7	10.8977	2800.72	38.1421	61.7538	1160.61	27.2443	1449.4	21.7955	10.8977	10.8977	43.5909	368.707	49.0398	1364.03	10.8977	290.606	39.9583	183.445	27.2443	18.1629	61.7538	30.8769	72.6515	23.6117	12.714	12.714	3.63258	19.9792	21.7955	43.5909	7.26515	19.9792	52.6724	3.63258	7.26515	9273.97
CTRL34	0	21.7955	61.7538	107.161	38.1421	3592.62	662.945	4377.25	12.714	2157.75	36.3258	18.1629	5835.73	43.5909	32833	208.873	199.792	4453.54	52.6724	2248.56	23.6117	30.8769	16.3466	54.4886	730.148	127.14	2724.43	12.714	755.576	81.733	488.582	32.6932	10.8977	119.875	59.9375	87.1818	18.1629	10.8977	50.8561	9.08144	32.6932	52.6724	110.794	29.0606	30.8769	63.5701	27.2443	21.7955	14029
CTRL35	0	9.17457	19.8782	77.9839	13.7619	518.363	678.918	1837.97	0	316.523	10.7037	15.291	2211.07	19.8782	96.333	9.17457	128.444	977.092	6.11638	441.909	15.291	19.8782	3.05819	16.8201	851.706	59.6347	841.003	6.11638	328.756	25.9946	328.756	19.8782	12.2328	177.375	51.9892	42.8147	12.2328	6.11638	12.2328	3.05819	32.111	38.2274	126.915	12.2328	9.17457	70.3384	21.4073	7.64548	15995.9
CTRL36	0	13.7619	123.857	285.941	21.4073	2357.87	1926.66	18447	18.3491	7955.88	33.6401	27.5237	57387	68.8093	723.262	7.64548	168.201	4010.82	36.6983	5804.45	15.291	22.9364	12.2328	163.613	4614.81	258.417	7899.31	62.6929	2186.61	30.5819	169.73	27.5237	51.9892	44.3438	45.8729	68.8093	29.0528	16.8201	636.104	38.2274	55.0474	39.7565	107.037	16.8201	9.17457	53.5183	25.9946	6.11638	6009.35
CTRL37	0	21.4073	13.7619	44.3438	18.3491	399.094	299.703	1003.09	10.7037	232.423	7.64548	9.17457	1094.83	12.2328	308.877	6.11638	47.402	802.775	12.2328	434.263	4.58729	15.291	4.58729	22.9364	496.956	44.3438	504.602	4.58729	230.893	33.6401	166.671	44.3438	18.3491	151.38	70.3384	67.2802	21.4073	18.3491	1.5291	3.05819	19.8782	36.6983	82.5712	21.4073	9.17457	59.6347	9.17457	3.05819	7238.74
CTRL38	0	13.7619	88.6875	123.857	10.7037	1139.18	1022.96	8544.59	19.8782	6552.17	18.3491	16.8201	20098.4	18.3491	2737.08	22.9364	370.041	5919.13	44.3438	4741.73	9.17457	9.17457	9.17457	107.037	2981.74	102.449	7306.02	62.6929	2980.21	39.7565	649.866	15.291	64.222	45.8729	24.4655	125.386	10.7037	4.58729	328.756	30.5819	18.3491	16.8201	45.8729	18.3491	3.05819	53.5183	7.64548	6.11638	5726.46
CTRL39	0	176.588	72.1068	242.809	50.0333	2208.82	1858.59	11375.2	29.4313	3893.77	32.3745	19.1304	11156	38.2608	320.802	17.6588	123.612	3609.75	30.9029	3235.98	27.9598	25.0166	16.1872	42.6755	2372.17	92.7087	6349.81	20.6019	1362.67	100.067	637.189	8.8294	33.8461	204.548	55.9196	58.8627	26.4882	26.4882	63.2774	17.6588	76.5215	38.2608	114.782	44.147	19.1304	94.1803	27.9598	29.4313	161559
CTRL40	0	13.2441	41.2039	117.725	25.0166	1345.01	872.639	5003.33	13.2441	4120.39	10.301	11.7725	6664.73	13.2441	1290.56	22.0735	100.067	2550.23	17.6588	2819.52	20.6019	19.1304	5.88627	33.8461	1393.57	70.6352	3877.58	17.6588	1028.63	38.2608	336.989	11.7725	22.0735	72.1068	38.2608	39.7323	14.7157	2.94313	19.1304	4.4147	23.5451	25.0166	83.8793	27.9598	14.7157	52.9764	4.4147	5.88627	31313.5
CTRL41	0	27.9598	19.1304	69.1637	25.0166	1000.67	600.4	5229.95	13.2441	1886.55	20.6019	8.8294	4389.69	19.1304	1063.94	8.8294	61.8058	1988.09	35.3176	1892.44	42.6755	36.7892	29.4313	38.2608	1005.08	67.6921	2637.05	20.6019	523.878	60.3343	233.979	14.7157	23.5451	141.27	61.8058	92.7087	30.9029	23.5451	41.2039	10.301	35.3176	67.6921	86.8225	38.2608	45.6186	116.254	35.3176	14.7157	24492.8
CTRL42	0	17.6588	13.2441	58.8627	17.6588	506.219	419.397	2492.84	10.301	1053.64	14.7157	8.8294	2631.16	17.6588	379.664	8.8294	20.6019	1362.67	33.8461	1274.38	11.7725	23.5451	0	10.301	512.105	48.5617	2013.1	7.35784	198.662	82.4078	116.254	22.0735	19.1304	58.8627	38.2608	58.8627	20.6019	5.88627	17.6588	10.301	17.6588	54.448	107.424	26.4882	11.7725	103.01	25.0166	4.4147	5599.31
CTRL43	0	80.754	242.262	378.534	50.4712	3573.36	1120.46	12956	35.3299	7283	75.7069	25.2356	14081.5	60.5655	3548.13	5.04712	166.555	3719.73	30.2827	3896.38	90.8482	45.4241	20.1885	126.178	1857.34	181.696	5945.51	25.2356	1625.17	146.367	706.597	95.8954	60.5655	151.414	80.754	211.979	95.8954	85.8011	55.5184	20.1885	60.5655	95.8954	211.979	85.8011	20.1885	307.875	30.2827	50.4712	132674
CTRL44	0	35.3299	30.2827	45.4241	20.1885	434.053	287.686	883.247	5.04712	479.477	10.0942	25.2356	1191.12	35.3299	2634.6	50.4712	70.6597	635.938	15.1414	297.78	85.8011	80.754	35.3299	5.04712	206.932	90.8482	545.089	10.0942	439.1	95.8954	206.932	55.5184	25.2356	100.942	100.942	171.602	60.5655	80.754	5.04712	5.04712	105.99	136.272	222.073	55.5184	50.4712	121.131	85.8011	0	5218.73
CTRL45	0	60.5655	141.319	439.1	50.4712	2129.89	726.786	6243.29	20.1885	4032.65	70.6597	35.3299	4244.63	50.4712	2680.02	60.5655	131.225	1337.49	146.367	3472.42	131.225	90.8482	45.4241	95.8954	979.142	136.272	2997.99	25.2356	762.116	166.555	429.006	85.8011	80.754	146.367	257.403	429.006	90.8482	60.5655	50.4712	35.3299	191.791	211.979	444.147	136.272	60.5655	469.383	60.5655	20.1885	8443.84
CTRL46	0	75.7069	70.6597	222.073	70.6597	2170.26	918.577	10533.3	40.377	8004.74	60.5655	35.3299	9175.67	55.5184	5072.36	60.5655	100.942	2937.43	35.3299	2594.22	60.5655	65.6126	25.2356	65.6126	1640.32	126.178	5087.5	10.0942	827.728	171.602	247.309	70.6597	55.5184	353.299	141.319	267.498	85.8011	25.2356	75.7069	30.2827	141.319	85.8011	328.063	75.7069	65.6126	373.487	15.1414	35.3299	17013.9
CTRL47	0	9	69	119	12	1252	368	12003	8	7886	25	10	12200	6	3264	13	82	10321	68	5258	10	11	8	123	7143	187	7728	104	3933	23	513	14	18	122	18	32	14	7	177	20	11	16	54	13	6	82	12	0	7828
CTRL48	0	11	46	95	5	671	163	2837	7	2970	15	1	2918	3	827	10	26	948	12	1370	14	8	8	47	1032	41	1212	23	524	10	152	0	5	24	21	52	18	6	25	14	52	16	62	7	6	36	10	2	5003
CTRL49	0	5	17	75	10	693	161	3109	10	1000	7	3	2328	4	334	5	19	727	8	1038	15	15	5	15	893	34	920	6	148	25	68	9	3	49	36	63	13	13	0	6	36	26	46	10	10	38	23	0	7786
CTRL50	0	6	100	102	5	1826	883	12914	16	7609	18	14	24835	85	4515	19	222	11135	47	4041	1	6	1	111	5403	301	11465	63	2835	15	178	18	28	85	45	28	9	1	359	47	30	29	104	8	7	26	18	8	13068
CTRL51	0	46.2647	59.7586	553.249	52.0478	3423.59	1256.86	36905.7	25.0601	20605.1	25.0601	7.71079	22241.8	23.1324	1330.11	0	46.2647	1168.18	9.63848	8599.45	82.8909	30.8431	28.9154	63.614	4632.25	90.6017	8803.79	53.9755	628.429	98.3125	144.577	30.8431	46.2647	227.468	115.662	138.794	53.9755	46.2647	298.793	73.2525	40.4816	25.0601	161.926	79.0355	73.2525	264.094	17.3493	23.1324	8011.51
CTRL52	0	30.8431	175.42	570.598	19.277	3444.79	2195.65	50717.7	0	18542.5	44.337	19.277	52579.8	28.9154	4462.62	23.1324	79.0355	3078.53	23.1324	18309.3	11.5662	9.63848	11.5662	183.131	10922.3	106.023	26010.4	125.3	1829.38	28.9154	185.059	15.4216	61.6863	159.999	21.2047	23.1324	13.4939	3.85539	1229.87	150.36	17.3493	3.85539	192.77	25.0601	3.85539	69.3971	5.78309	5.78309	7007.18
CTRL53	0	125.3	19.277	65.5417	52.0478	190.842	283.371	1058.31	40.4816	358.552	13.4939	17.3493	663.128	19.277	196.625	0	470.358	516.623	52.0478	240.962	196.625	79.0355	26.9877	11.5662	242.89	90.6017	458.792	30.8431	212.047	267.95	158.071	71.3248	26.9877	129.156	204.336	215.902	84.8186	102.168	23.1324	0	59.7586	1108.43	242.89	121.445	55.9032	543.61	32.7708	63.614	2924.32
CTRL54	0	15.6392	222.858	565.616	19.5489	3658.26	2396.7	43790.9	5.21305	19254.4	43.0077	6.51632	56450.8	28.6718	1269.38	0	130.326	2517.9	20.8522	27386.8	6.51632	1.30326	10.4261	315.39	12910.1	172.031	38115.2	267.169	2464.47	11.7294	65.1632	1.30326	99.048	69.0729	9.12284	9.12284	3.90979	2.60653	1063.46	99.048	14.3359	5.21305	129.023	2.60653	2.60653	31.2783	0	0	15033.1
CTRL59	0	23.4587	172.031	995.693	57.3436	7487.25	1977.05	36537	35.1881	28937.7	54.7371	14.3359	23044.3	15.6392	2404.52	28.6718	57.3436	809.326	15.6392	16418.5	32.5816	14.3359	36.4914	109.474	5481.52	83.4088	12584.3	134.236	1472.69	50.8273	199.399	10.4261	27.3685	157.695	27.3685	33.8848	33.8848	11.7294	76.8925	31.2783	54.7371	24.762	115.99	29.9751	14.3359	183.76	13.0326	11.7294	50987.6
CTRL60	0	50.8273	79.4991	239.8	16.9424	1687.73	540.854	7880.83	11.7294	6530.65	15.6392	0	5086.64	7.81958	495.24	0	28.6718	1243.31	11.7294	3332.44	72.9827	23.4587	39.0979	57.3436	1304.57	79.4991	2549.18	7.81958	211.129	99.048	50.8273	18.2457	35.1881	72.9827	70.3762	272.382	50.8273	36.4914	54.7371	72.9827	135.539	20.8522	334.939	70.3762	15.6392	101.655	89.9252	6.51632	17743.9
CTRL61	0	6.51632	7.81958	143.359	9.12284	654.238	217.645	1208.12	6.51632	383.159	2.60653	11.7294	574.739	2.60653	160.301	0	45.6142	1166.42	57.3436	271.079	16.9424	10.4261	6.51632	18.2457	192.883	46.9175	190.276	0	74.286	58.6468	57.3436	7.81958	9.12284	79.4991	20.8522	28.6718	11.7294	10.4261	1.30326	0	14.3359	15.6392	22.1555	14.3359	11.7294	29.9751	16.9424	14.3359	79155
CTRL62	0	21.0691	14.046	86.6173	14.046	519.704	168.553	1259.46	0	545.455	0	0	1275.85	7.02302	250.488	0	11.705	632.072	9.36403	1289.9	18.7281	11.705	7.02302	7.02302	266.875	23.4101	718.69	7.02302	93.6403	112.368	46.8202	21.0691	25.7511	51.5022	25.7511	49.1612	11.705	7.02302	21.0691	0	14.046	4.68202	16.3871	35.1151	11.705	70.2302	11.705	0	6224.74
CTRL63	0	16.3871	88.9583	180.258	7.02302	2158.41	683.574	9986.74	9.36403	8369.1	14.046	7.02302	9963.33	4.68202	1097.93	0	16.3871	1250.1	11.705	3216.55	28.0921	16.3871	9.36403	35.1151	1957.08	37.4561	4438.55	25.7511	433.087	35.1151	103.004	25.7511	16.3871	44.4792	16.3871	37.4561	4.68202	9.36403	84.2763	4.68202	23.4101	7.02302	35.1151	21.0691	7.02302	86.6173	0	0	3986.74
CTRL65	0	30.4331	142.802	234.101	0	3661.34	2092.86	31709	0	8942.65	39.7971	0	43858.8	56.1842	1116.66	0	152.166	4426.85	21.0691	7870.47	14.046	0	14.046	145.143	9434.26	107.686	18238.8	133.437	2406.56	46.8202	278.58	0	70.2302	161.53	28.0921	32.7741	21.0691	0	194.304	0	170.894	0	147.484	65.5482	74.9123	156.848	16.3871	0	25067.5
CTRL66	0	23.4101	18.7281	35.1151	0	297.308	217.714	788.92	0	400.312	4.68202	0	1011.32	11.705	145.143	0	21.0691	519.704	7.02302	589.934	35.1151	0	25.7511	23.4101	210.691	25.7511	533.75	2.34101	86.6173	67.8892	39.7971	0	9.36403	42.1381	35.1151	112.368	23.4101	0	7.02302	0	46.8202	0	42.1381	23.4101	4.68202	35.1151	35.1151	0	2935.62
CTRL71	0	19.4612	252.995	661.68	9.73059	4904.21	1576.35	19354.1	0	14741.8	0	0	27810	19.4612	4767.99	0	97.3059	4553.91	87.5753	11861.6	9.73059	29.1918	0	136.228	12367.6	97.3059	7842.85	29.1918	827.1	9.73059	243.265	48.6529	29.1918	97.3059	116.767	87.5753	19.4612	9.73059	603.296	0	38.9223	38.9223	165.42	19.4612	38.9223	87.5753	9.73059	0	70206.2
CTRL72	0	0	38.9223	311.379	58.3835	1333.09	866.022	4009	0	1722.31	19.4612	0	3940.89	0	1498.51	9.73059	97.3059	1479.05	38.9223	2383.99	19.4612	194.612	0	38.9223	788.177	145.959	1469.32	19.4612	291.918	126.498	126.498	48.6529	48.6529	58.3835	243.265	107.036	0	0	9.73059	0	9.73059	0	58.3835	58.3835	0	233.534	0	0	42347.5
CTRL73	0	0	29.1918	311.379	0	963.328	447.607	2773.22	0	1313.63	19.4612	0	2821.87	0	1391.47	19.4612	38.9223	973.059	9.73059	2958.1	19.4612	9.73059	0	48.6529	651.949	48.6529	1595.82	38.9223	116.767	107.036	38.9223	38.9223	19.4612	77.8447	165.42	97.3059	0	0	29.1918	0	9.73059	0	48.6529	58.3835	0	19.4612	0	0	11170.7
CTRL74	0	9.73059	38.9223	107.036	0	963.328	223.803	2899.71	0	1994.77	0	0	3658.7	0	1323.36	0	48.6529	554.643	19.4612	3532.2	0	19.4612	9.73059	68.1141	982.789	0	1926.66	9.73059	175.151	19.4612	48.6529	116.767	9.73059	0	145.959	9.73059	19.4612	0	77.8447	0	9.73059	58.3835	58.3835	9.73059	0	58.3835	19.4612	0	4583.11
CTRL75	0	4.87147	80.3792	112.044	4.87147	871.992	947.5	11450.4	0	4199.2	7.3072	14.6144	13408.7	26.7931	221.652	0	26.7931	6971.07	21.9216	2438.17	12.1787	7.3072	0	82.8149	906.093	70.6363	8050.1	36.536	540.733	9.74293	70.6363	7.3072	14.6144	36.536	7.3072	4.87147	7.3072	4.87147	379.974	43.8432	0	7.3072	48.7147	2.43573	2.43573	24.3573	0	0	13148.1
CTRL76	0	36.536	265.495	1519.9	31.6645	5061.45	1960.76	21872.9	0	17383.8	46.2789	29.2288	17452	36.536	538.297	0	75.5077	3860.64	119.351	15997.9	77.9435	63.3291	0	214.344	991.343	114.479	10624.7	34.1003	703.927	192.423	126.658	31.6645	21.9216	180.244	36.536	97.4293	46.2789	24.3573	224.087	60.8933	43.8432	56.0219	297.159	73.072	43.8432	241.138	0	0	8512.89
CTRL77	0	7.3072	51.1504	141.273	0	1147.23	674.698	11189.8	0	4272.28	0	0	8001.38	0	1656.3	7.3072	9.74293	3098.25	21.9216	1887.69	26.7931	0	0	36.536	1295.81	51.1504	4681.48	29.2288	323.952	36.536	114.479	0	0	63.3291	9.74293	29.2288	14.6144	29.2288	248.445	46.2789	19.4859	26.7931	65.7648	19.4859	0	75.5077	0	0	3543.99
CTRL78	0	7.3072	104.737	216.78	14.6144	1558.87	964.55	12229.8	0	4666.86	31.6645	0	10658.8	29.2288	1120.44	0	82.8149	5397.58	53.5861	4072.55	17.0501	17.0501	4.87147	56.0219	1354.27	53.5861	8025.74	26.7931	966.986	41.4075	114.479	7.3072	38.9717	53.5861	12.1787	24.3573	12.1787	7.3072	172.937	29.2288	17.0501	0	73.072	14.6144	7.3072	48.7147	0	0	2827.89
CTRL79	0	2.25096	60.7759	78.7836	9.00384	285.872	425.432	2755.18	0	1118.73	13.5058	6.75288	4868.83	27.0115	81.0346	0	20.2586	6746.13	105.795	1303.31	9.00384	6.75288	0	38.2663	90.0384	72.0308	2032.62	15.7567	220.594	18.0077	51.7721	2.25096	27.0115	15.7567	15.7567	40.5173	6.75288	2.25096	36.0154	4.50192	2.25096	9.00384	42.7683	20.2586	22.5096	29.2625	0	0	7245.84
CTRL80	0	45.0192	60.7759	240.853	45.0192	1735.49	1188.51	11241.3	15.7567	2885.73	45.0192	0	6392.73	27.0115	373.66	0	85.5365	9377.5	360.154	1539.66	49.5211	56.274	83.2856	83.2856	2444.54	202.586	3963.94	22.5096	1046.7	175.575	580.748	56.274	47.2702	441.188	67.5288	209.339	20.2586	45.0192	38.2663	0	78.7836	216.092	117.05	117.05	58.525	171.073	81.0346	0	27025
CTRL81	0	94.5404	18.0077	54.0231	47.2702	517.721	652.779	2476.06	0	848.612	9.00384	20.2586	1172.75	6.75288	83.2856	0	108.046	1625.19	15.7567	281.37	87.7875	33.7644	51.7721	18.0077	603.258	87.7875	666.284	20.2586	443.439	189.081	357.903	38.2663	13.5058	276.868	60.7759	429.934	87.7875	40.5173	18.0077	27.0115	103.544	24.7606	321.887	76.5327	29.2625	171.073	33.7644	0	17557.5
CTRL82	0	29.2625	24.7606	175.575	33.7644	1341.57	967.913	6257.67	0	1877.3	29.2625	0	2615.62	24.7606	162.069	0	189.081	3835.64	36.0154	623.516	31.5135	29.2625	42.7683	45.0192	1508.14	130.556	1188.51	0	799.091	171.073	655.03	42.7683	47.2702	596.505	45.0192	155.316	33.7644	42.7683	9.00384	0	78.7836	38.2663	87.7875	56.274	42.7683	150.814	13.5058	0	105977
CTRL83	0	9.9602	96.2819	385.128	0	2430.29	1661.69	19764.4	0	10619.2	36.5207	4.9801	15391.8	29.8806	3736.74	23.2405	83.0017	6356.27	58.1012	5521.27	16.6003	0	0	119.522	2674.31	116.202	8589.01	43.1609	1792.84	59.7612	484.73	19.9204	49.801	84.6617	0	53.1211	13.2803	0	102.922	21.5804	19.9204	8.30017	122.842	18.2604	26.5605	51.461	0	0	22518.4
CTRL84	0	11.6202	0	26.5605	0	107.902	102.922	474.77	0	112.882	6.64013	3.32007	258.965	4.9801	167.663	1.66003	21.5804	1230.08	23.2405	78.0216	9.9602	0	0	3.32007	151.063	28.2206	152.723	3.32007	71.3814	73.0415	64.7413	23.2405	4.9801	78.0216	0	28.2206	6.64013	0	0	4.9801	6.64013	14.9403	23.2405	11.6202	13.2803	43.1609	0	0	2026.9
CTRL85	0	8.30017	8.30017	97.942	19.9204	607.572	848.277	2015.28	0	144.423	8.30017	0	1653.39	16.6003	147.743	0	56.4411	5192.58	59.7612	327.027	28.2206	14.9403	28.2206	29.8806	1673.31	61.4212	697.214	3.32007	157.703	73.0415	166.003	14.9403	4.9801	478.09	36.5207	54.7811	8.30017	9.9602	8.30017	11.6202	6.64013	11.6202	14.9403	24.9005	3.32007	58.1012	13.2803	0	1930.62
CTRL86	0	21.5804	34.8607	190.904	0	710.494	273.905	2670.99	0	1195.22	8.30017	3.32007	1739.71	6.64013	112.882	3.32007	18.2604	1243.36	31.5406	1718.13	23.2405	14.9403	0	46.4809	378.488	24.9005	831.677	8.30017	164.343	79.6816	76.3615	18.2604	0	86.3217	172.643	44.8209	9.9602	0	4.9801	13.2803	19.9204	21.5804	34.8607	13.2803	8.30017	69.7214	13.2803	6.64013	15889.8
CTRL87	0	11.6202	179.284	494.69	6.64013	2456.85	2153.06	20689	0	9736.1	34.8607	0	22134.9	56.4411	1583.67	0	51.461	13876.2	139.443	14145.1	6.64013	16.6003	13.2803	170.983	4762.64	200.864	16787.9	48.141	1588.65	33.2007	320.386	14.9403	33.2007	179.284	9.9602	31.5406	8.30017	4.9801	275.566	39.8408	9.9602	9.9602	84.6617	1.66003	6.64013	54.7811	0	0	16738.1
CTRL88	0	23.2405	58.1012	234.065	28.2206	1507.31	3554.13	8311.79	14.9403	6882.5	33.2007	19.9204	12005.4	31.5406	707.174	0	439.909	3916.02	46.4809	6563.77	24.9005	14.9403	26.5605	78.0216	7186.28	59.7612	4963.5	66.4013	2719.13	53.1211	293.826	26.5605	28.2206	136.123	19.9204	24.9005	21.5804	18.2604	101.262	11.6202	38.1808	26.5605	51.461	38.1808	18.2604	116.202	0	0	9991.74
CTRL89	0	16.6872	14.4623	141.285	13.3498	449.443	1200.37	1239.3	16.6872	426.08	0	0	3539.92	13.3498	24.4746	0	21.1371	2345.11	62.299	491.717	30.037	11.1248	0	55.6241	135.723	65.6364	765.387	0	155.747	53.3991	182.447	8.89985	4.44993	60.074	7.78737	36.7119	27.812	7.78737	14.4623	0	0	23.3621	71.1988	21.1371	10.0123	42.2743	31.1495	5.56241	46809.9
CTRL90	0	13.3498	129.048	411.618	0	1748.82	3519.89	13260.8	0	11131.5	38.9369	16.6872	34708.3	88.9985	1053.52	5.56241	14.4623	5575.76	58.9615	7419.14	16.6872	0	0	154.635	388.256	73.4238	7685.02	24.4746	329.295	14.4623	83.4361	3.33744	16.6872	31.1495	0	22.2496	7.78737	0	269.221	40.0493	7.78737	11.1248	123.485	2.22496	7.78737	43.3868	0	0	115572
CTRL91	0	23.3621	6.67489	114.586	18.9122	358.219	765.387	577.378	0	359.332	5.56241	0	1129.17	16.6872	4.44993	0	16.6872	1332.75	34.4869	176.885	31.1495	1.11248	6.67489	15.5747	64.5239	26.6996	342.644	8.89985	74.5363	61.1865	83.4361	6.67489	4.44993	57.849	24.4746	61.1865	11.1248	15.5747	2.22496	16.6872	17.7997	17.7997	76.7612	11.1248	11.1248	36.7119	11.1248	0	139052
CTRL92	0	16.6872	210.259	333.744	25.5871	622.99	3160.56	3416.43	0	832.136	50.0617	71.1988	13887.1	203.584	48.9492	0	51.1741	9758.69	93.4484	1408.4	25.5871	8.89985	11.1248	80.0987	757.6	104.573	3683.43	7.78737	427.193	32.262	205.809	5.56241	3.33744	87.886	11.1248	17.7997	11.1248	0	44.4993	10.0123	14.4623	2.22496	36.7119	8.89985	0	27.812	0	0	85869.1
CTRL93	0	14.4623	14.4623	58.9615	10.0123	184.672	471.692	447.218	1.11248	270.333	0	0	713.101	4.44993	18.9122	0	8.89985	1198.14	30.037	176.885	23.3621	21.1371	0	5.56241	37.8244	23.3621	232.509	4.44993	84.5486	21.1371	54.5116	3.33744	7.78737	35.5994	11.1248	31.1495	22.2496	12.2373	0	3.33744	5.56241	0	36.7119	23.3621	5.56241	63.4114	0	4.44993	15607
CTRL95	0	21.9007	109.503	425.499	21.9007	3075.48	1317.17	11300.8	0	4095.43	31.2867	0	8456.79	65.702	560.032	0	46.93	6116.55	115.761	4176.77	25.0294	25.0294	28.158	150.176	1986.7	131.404	3601.1	0	472.429	222.135	244.036	118.889	0	359.797	46.93	90.7314	43.8014	18.772	34.4154	0	28.158	34.4154	93.8601	96.9887	53.1874	150.176	37.544	0	51848.3
CTRL96	0	46.93	134.533	682.05	37.544	6132.19	2571.77	27016.1	34.4154	8782.17	34.4154	46.93	18471.7	28.158	428.628	0	131.404	7546.35	134.533	6639.04	93.8601	43.8014	34.4154	134.533	3597.97	247.165	9044.98	34.4154	1107.55	275.323	416.113	128.275	43.8014	475.558	53.1874	162.691	43.8014	28.158	96.9887	34.4154	56.316	43.8014	184.591	71.9594	46.93	172.077	9.38601	40.6727	133772
CTRL98	0	53.1874	28.158	128.275	12.5147	866.641	541.26	2033.63	3.12867	973.016	28.158	9.38601	2928.43	3.12867	200.235	0	62.5734	2099.34	40.6727	1442.32	59.4447	18.772	15.6433	53.1874	347.282	62.5734	1076.26	3.12867	228.393	231.521	125.147	140.79	28.158	100.117	34.4154	93.8601	12.5147	0	12.5147	9.38601	21.9007	56.316	81.3454	78.2167	15.6433	100.117	21.9007	21.9007	20436.5
CTRL99	0	12.5147	81.3454	312.867	28.158	1423.54	1110.68	5415.73	0	2840.83	21.9007	0	8053.19	46.93	422.37	0	34.4154	2571.77	68.8307	3976.54	68.8307	43.8014	18.772	59.4447	556.903	96.9887	2696.91	31.2867	294.095	187.72	168.948	78.2167	15.6433	100.117	28.158	53.1874	31.2867	34.4154	50.0587	25.0294	43.8014	43.8014	118.889	43.8014	0	162.691	56.316	0	58734.5
BLT00002	1	5.26374	26.3187	284.242	57.9012	3095.08	200.022	1405.42	0	794.825	0	0	1115.91	0	37351.5	1158.02	142.121	921.155	47.3737	573.748	26.3187	15.7912	0	26.3187	215.814	21.055	579.012	0	300.033	42.11	621.122	0	0	68.4287	178.967	89.4837	0	42.11	0	0	10.5275	5.26374	36.8462	10.5275	0	100.011	0	0	2910.85
BLT00006	1	0	369.868	1024.84	0	7378.09	1579.64	12671.8	0	9967.17	96.3198	0	18990.4	0	10182.9	300.518	127.142	3344.22	134.848	7805.75	0	0	0	208.051	3617.77	161.817	4584.82	0	855.319	46.2335	342.898	0	0	150.259	53.9391	42.3807	0	0	161.817	46.2335	0	42.3807	119.437	0	0	0	0	0	44330.2
BLT00007	1	28.0921	128.755	304.331	18.7281	3598.13	2481.47	23932.1	14.046	9839.26	32.7741	4.68202	33949.3	23.4101	683.574	0	30.4331	4265.32	112.368	5454.55	37.4561	11.705	9.36403	110.027	7795.56	60.8662	11346.9	51.5022	772.533	35.1151	243.465	23.4101	9.36403	213.032	16.3871	37.4561	21.0691	18.7281	337.105	42.1381	28.0921	9.36403	53.8432	23.4101	11.705	74.9123	0	0	22059.3
BLT00008	1	13.4395	17.1048	112.403	14.6612	1257.2	876.009	4325.07	3.66531	937.098	7.33062	3.66531	3235.25	14.6612	211.366	3.66531	103.85	2734.32	34.2096	877.231	10.9959	7.33062	7.33062	31.766	1275.53	50.0926	1720.25	10.9959	818.586	14.6612	723.288	15.883	7.33062	224.806	173.491	114.846	8.55239	4.88708	1.22177	4.88708	18.3266	8.55239	92.8546	31.766	12.2177	3.66531	2.44354	4.88708	31188.1
BLT00018	1	0	43.1282	1110.55	0	3083.66	291.115	3655.11	0	1854.51	0	0	1390.88	0	30265.2	1293.84	97.0384	690.051	107.82	1304.63	0	0	0	10.782	851.781	75.4743	873.345	0	625.358	86.2563	884.127	0	0	269.551	0	86.2563	0	0	0	0	0	0	75.4743	0	0	129.384	0	0	56185.2
BLT00020	1	21.9216	9.74293	70.6363	19.4859	445.739	589.447	2304.2	0	404.332	7.3072	0	1863.34	4.87147	68.2005	0	38.9717	2652.51	34.1003	521.247	43.8432	34.1003	12.1787	31.6645	652.776	60.8933	1083.9	7.3072	284.981	119.351	326.388	41.4075	19.4859	175.373	17.0501	68.2005	14.6144	4.87147	4.87147	2.43573	17.0501	7.3072	34.1003	31.6645	0	168.066	9.74293	0	13135.9
BLT00021	1	11.1543	84.2773	325.955	21.0693	1368.27	946.88	10405.8	17.3512	4481.57	26.0268	17.3512	17271.9	83.0379	3987.06	26.0268	104.107	8830.53	89.2348	8849.12	16.1118	26.0268	11.1543	184.666	1650.84	148.725	8872.66	16.1118	928.29	55.7717	376.769	18.5906	29.7449	106.586	531.691	34.7024	24.7874	18.5906	122.698	7.43623	32.2237	21.0693	167.315	40.8993	13.6331	91.7135	11.1543	22.3087	20982.6
BLT00023	1	0	398.935	2113.28	32.3461	6695.65	1196.81	9542.11	0	5746.83	129.384	21.5641	19817.4	204.859	58190.7	1940.77	183.295	12431.7	711.615	16464.2	0	0	0	366.589	4700.97	442.064	9844	32.3461	1509.49	64.6922	636.14	0	0	64.6922	0	10.782	0	0	0	0	0	0	0	0	0	86.2563	0	0	8356.08
BLT00026	1	0	378.371	1027.01	14.2245	3851.99	574.669	9464.97	19.9143	5937.3	71.1224	0	12005.5	22.7592	4455.11	125.175	119.486	5240.3	210.522	22727.9	11.3796	11.3796	14.2245	273.11	4292.95	125.175	9299.97	22.7592	449.494	65.4326	219.057	34.1388	68.2775	96.7265	25.6041	22.7592	19.9143	11.3796	119.486	54.053	25.6041	22.7592	34.1388	28.449	2.8449	22.7592	5.68979	2.8449	12264.3
BLT00030	1	61.6446	65.4974	520.127	0	3101.5	716.619	4708.11	0	3428.98	0	0	4754.34	0	11739.5	612.594	84.7614	1163.54	0	751.294	80.9086	0	0	57.7919	697.355	30.8223	951.639	0	535.538	50.0863	408.396	38.5279	11.5584	30.8223	46.2335	88.6142	46.2335	0	84.7614	0	15.4112	92.467	38.5279	42.3807	42.3807	42.3807	0	0	37298.9
BLT00035	1	0	242.159	1965.21	0	9202.05	242.159	6063.29	0	3697.58	0	0	3632.39	0	177484	8354.49	214.218	4386.81	530.887	2971.11	0	0	0	0	987.264	93.1381	2123.55	9.31381	1397.07	46.5691	1592.66	0	0	186.276	0	46.5691	0	0	0	0	0	0	102.452	37.2553	0	18.6276	0	0	27065.9
BLT00036	1	44.3885	119.969	183.552	80.3791	26078.8	713.815	6489.11	25.1935	2479.76	28.7925	26.3931	9262.79	63.5835	265762	1358.05	1488.81	10189	115.17	1551.2	41.9891	35.9907	56.3854	56.3854	1316.06	178.754	3175.58	55.1857	3080.8	107.972	3495.89	31.1919	20.3947	124.768	134.365	177.554	53.986	43.1888	47.9875	23.9938	58.7847	44.3885	238.738	83.9782	40.7894	165.557	33.5913	11.9969	28163.9
BLT00037	1	0	139.707	828.929	0	5402.01	167.649	2617.18	0	1844.14	0	0	2579.93	0	94106.8	4098.08	214.218	1834.82	149.021	1639.23	0	0	0	0	530.887	83.8243	1275.99	0	558.829	9.31381	996.578	0	0	18.6276	37.2553	74.5105	0	0	0	0	0	0	18.6276	9.31381	0	18.6276	0	0	9611.86
BLT00042	1	0	345.025	1455.58	43.1282	57845.6	700.833	9186.3	0	9714.62	75.4743	43.1282	12787.5	97.0384	695797	18803.9	2598.47	9746.96	355.807	3924.66	107.82	0	0	43.1282	851.781	150.949	3644.33	118.602	5757.61	420.5	16129.9	0	0	86.2563	0	334.243	0	0	0	0	0	0	0	0	0	75.4743	32.3461	0	14728.3
BLT00043	1	11.9969	10.7972	10.7972	17.9953	2041.87	170.356	974.147	1.19969	254.334	2.39938	5.99844	1271.67	14.3963	18935.9	61.1841	127.167	906.964	8.39782	130.766	7.19813	7.19813	3.59907	13.1966	205.147	14.3963	415.092	3.59907	280.727	8.39782	298.722	9.59751	3.59907	29.9922	22.7941	43.1888	10.7972	11.9969	5.99844	3.59907	13.1966	10.7972	51.5866	11.9969	4.79875	10.7972	7.19813	1.19969	4949.91
BLT00046	1	120.072	282.17	1657	0	7900.76	2029.22	10836.5	0	8050.85	90.0542	0	15663.4	66.0398	9935.98	270.163	96.0578	2959.78	180.108	2743.65	0	0	0	84.0506	1699.02	0	2995.8	0	852.513	126.076	372.224	0	0	132.08	60.0361	228.137	0	0	144.087	0	0	0	66.0398	60.0361	0	66.0398	0	0	53414.2
BLT00047	1	0	1002.6	1548.93	78.047	15057.1	4226.54	19295.6	0	16588	264.159	60.0361	47860.8	0	9845.93	204.123	84.0506	5751.46	216.13	13862.3	0	0	0	552.333	2683.62	138.083	8411.06	60.0361	1392.84	0	360.217	0	0	150.09	60.0361	78.047	0	0	828.499	108.065	0	0	126.076	0	0	90.0542	0	0	43003.9
BLT00049	1	27.2443	19.9792	79.9167	19.9792	533.989	288.79	948.102	7.26515	383.237	7.26515	5.44886	957.184	14.5303	1540.21	12.714	58.1212	1053.45	25.428	492.214	25.428	29.0606	25.428	16.3466	292.422	63.5701	375.972	3.63258	263.362	70.8352	332.381	21.7955	23.6117	90.8144	29.0606	197.975	29.0606	18.1629	3.63258	10.8977	38.1421	12.714	99.8959	38.1421	21.7955	41.7746	5.44886	7.26515	10685.2
BLT00050	1	6.09138	57.8681	146.193	21.3198	4678.18	274.112	2534.01	13.7056	1245.69	28.934	4.56853	4637.06	22.8427	33705.1	338.071	231.472	2756.35	60.9138	1775.64	16.7513	10.6599	18.2741	36.5483	488.833	35.0254	1634.01	35.0254	759.899	27.4112	619.798	7.61422	12.1828	57.8681	24.3655	36.5483	10.6599	6.09138	31.9797	0	21.3198	19.797	60.9138	12.1828	1.52284	35.0254	10.6599	0	5917.77
BLT00054	1	8.53469	273.11	725.449	17.0694	3689.83	1391.15	23203	2.8449	17345.3	31.2939	36.9837	31942.5	65.4326	2426.7	14.2245	73.9673	7675.53	110.951	20952.7	8.53469	2.8449	8.53469	176.384	5612.98	139.4	18196	62.5877	2093.84	19.9143	466.563	11.3796	91.0367	193.453	11.3796	22.7592	2.8449	0	241.816	22.7592	5.68979	5.68979	56.8979	11.3796	5.68979	59.7428	5.68979	0	9223.15
BLT00059	1	0	50.6324	217.719	70.8853	708.853	450.628	825.308	0	334.174	0	20.253	339.237	0	2896.17	81.0118	75.9486	415.186	86.0751	248.099	131.644	0	81.0118	15.1897	324.047	156.96	212.656	0	465.818	121.518	227.846	0	0	50.6324	15.1897	167.087	0	0	5.06324	0	86.0751	0	30.3794	65.8221	0	430.375	0	0	19675.7
BLT00062	1	9	16	35	13	375	472	1954	12	705	8	20	1790	19	188	5	29	955	12	286	21	20	9	14	370	48	689	11	426	71	170	19	21	58	60	81	26	7	9	8	50	49	83	22	12	38	15	0	4836
BLT00064	1	14.6144	9.74293	38.9717	26.7931	255.752	333.695	1300.68	0	241.138	4.87147	0	947.5	7.3072	102.301	0	12.1787	1276.32	24.3573	219.216	46.2789	36.536	9.74293	14.6144	255.752	21.9216	477.404	2.43573	155.887	116.915	109.608	29.2288	12.1787	85.2507	14.6144	148.58	4.87147	26.7931	9.74293	9.74293	14.6144	9.74293	29.2288	53.5861	38.9717	73.072	46.2789	0	5604.62
BLT00067	1	0	61.6446	913.111	0	3856.64	774.411	5024.04	0	4003.05	0	0	3960.67	0	12413.7	462.335	142.553	1148.13	0	770.558	0	0	0	0	716.619	0	974.756	0	481.599	0	273.548	0	0	65.4974	0	84.7614	0	0	77.0558	0	0	0	115.584	0	0	0	0	0	23710.1
BLT00069	1	0	2.68811	5.37622	24.193	161.287	53.7622	180.103	0	53.7622	8.06433	0	217.737	2.68811	77.9552	0	10.7524	284.94	5.37622	53.7622	2.68811	0	5.37622	10.7524	137.094	16.1287	126.341	0	61.8265	24.193	48.386	13.4405	8.06433	21.5049	61.8265	8.06433	2.68811	2.68811	2.68811	0	8.06433	18.8168	24.193	8.06433	0	21.5049	5.37622	5.37622	970.407
BLT00070	1	0	150.09	1867.12	0	6189.73	1488.9	9815.91	72.0434	7324.41	0	0	7900.76	12.0072	10032	294.177	102.061	2023.22	108.065	936.564	0	0	0	60.0361	1266.76	36.0217	1735.04	0	576.347	84.0506	450.271	0	0	108.065	84.0506	126.076	0	0	114.069	0	66.0398	0	102.061	0	0	0	0	0	60096.2
BLT00072	1	0	65.8221	1772.13	55.6956	2815.16	167.087	3554.39	0	1787.32	0	0	830.371	0	5063.24	167.087	55.6956	1999.98	232.909	764.549	25.3162	65.8221	0	5.06324	491.134	86.0751	597.462	0	506.324	126.581	749.359	0	0	131.644	5.06324	50.6324	0	0	0	0	0	0	10.1265	25.3162	0	101.265	0	0	3468.32
BLT00073	1	5.86641	200.631	344.945	12.9061	2537.81	1390.34	14030.1	9.38626	8317.4	29.3321	24.6389	25766.5	35.1985	2946.11	17.5992	28.1588	6977.51	79.7832	10617	8.21298	4.69313	3.51985	133.754	1629.69	112.635	11573.3	62.184	1277.7	9.38626	149.007	1.17328	28.1588	22.2924	5.86641	4.69313	11.7328	0	591.334	84.4764	10.5595	2.34657	43.4115	7.0397	0	14.0794	1.17328	0	7378.78
BLT00074	1	28.449	36.9837	82.502	19.9143	594.583	119.486	645.791	0	460.873	17.0694	2.8449	560.445	17.0694	3539.05	79.6571	45.5183	1112.35	62.5877	580.359	14.2245	25.6041	2.8449	17.0694	88.1918	73.9673	347.077	8.53469	150.78	116.641	199.143	76.8122	34.1388	39.8285	34.1388	31.2939	25.6041	25.6041	5.68979	2.8449	22.7592	19.9143	17.0694	65.4326	22.7592	99.5714	22.7592	2.8449	5792.21
BLT00075	1	21.0143	32.4767	185.308	17.1935	6642.43	240.709	2004	19.1039	624.698	15.2831	9.55196	1870.27	7.64157	58129.4	957.106	324.767	4556.28	150.921	720.218	30.5663	17.1935	19.1039	28.6559	475.687	84.0572	597.952	26.7455	953.285	64.9533	1027.79	17.1935	9.55196	78.326	32.4767	51.5806	19.1039	22.9247	3.82078	0	13.3727	19.1039	45.8494	43.939	5.73117	57.3117	11.4623	5.73117	7993.08
BLT00080	1	10.1265	465.818	506.324	55.6956	196682	805.055	21559.3	91.1383	25382	45.5691	172.15	31007.3	273.415	2.50246e+06	13270.7	12475.8	37255.3	207.593	1265.81	30.3794	45.5691	20.253	45.5691	425.312	96.2015	4698.69	486.071	24187.1	1362.01	64520.9	0	15.1897	15.1897	15.1897	15.1897	0	10.1265	5.06324	5.06324	0	0	60.7589	40.5059	0	0	75.9486	0	1210.11
BLT00083	1	18.5906	9.91498	137.57	12.3937	665.543	107.825	827.901	0	270.183	7.43623	3.71812	909.699	8.6756	2724.14	45.8568	40.8993	2540.71	110.304	299.928	14.8725	29.7449	18.5906	27.2662	205.736	39.6599	236.72	7.43623	130.134	34.7024	137.57	27.2662	2.47874	24.7874	17.3512	17.3512	7.43623	8.6756	1.23937	2.47874	7.43623	9.91498	13.6331	19.83	19.83	22.3087	12.3937	12.3937	2778.67
BLT00085	1	59.9375	23.6117	63.5701	21.7955	608.457	256.097	1176.95	7.26515	544.886	12.714	5.44886	1345.87	16.3466	4010.36	25.428	94.447	1026.2	14.5303	597.559	27.2443	23.6117	12.714	5.44886	208.873	69.019	657.496	7.26515	236.117	139.854	210.689	27.2443	18.1629	50.8561	56.3049	110.794	36.3258	45.4072	12.714	9.08144	50.8561	25.428	63.5701	72.6515	30.8769	52.6724	18.1629	12.714	8233.23
BLT00086	1	14.9403	9.9602	39.8408	16.6003	278.886	189.244	825.037	3.32007	146.083	1.66003	6.64013	672.313	3.32007	192.564	0	29.8806	2755.66	68.0614	195.884	16.6003	11.6202	13.2803	18.2604	317.066	81.3416	207.504	6.64013	97.942	74.7015	29.8806	31.5406	11.6202	96.2819	19.9204	38.1808	33.2007	19.9204	0	0	13.2803	9.9602	44.8209	19.9204	11.6202	69.7214	0	0	8582.37
BLT00087	1	0	108.065	366.221	66.0398	5961.59	90.0542	1957.18	48.0289	1368.82	6.00361	6.00361	1560.94	6.00361	80286.3	2905.75	606.365	1849.11	78.047	690.416	6.00361	0	0	12.0072	168.101	24.0145	528.318	12.0072	648.39	144.087	2293.38	0	24.0145	60.0361	48.0289	96.0578	0	6.00361	18.0108	0	18.0108	0	0	6.00361	0	66.0398	18.0108	0	11484.9
BLT00088	1	29.1918	0	29.1918	38.9223	369.762	369.762	1955.85	0	389.223	0	0	1206.59	9.73059	262.726	0	58.3835	4349.57	77.8447	272.456	68.1141	68.1141	136.228	29.1918	525.452	252.995	330.84	58.3835	457.338	155.689	379.493	87.5753	19.4612	252.995	68.1141	77.8447	9.73059	48.6529	19.4612	0	58.3835	48.6529	107.036	19.4612	9.73059	136.228	29.1918	0	8893.75
BLT00093	1	3.04569	85.2793	143.147	10.6599	2389.34	310.66	4111.68	4.56853	2738.07	16.7513	13.7056	5002.54	21.3198	15787.3	134.01	149.239	2389.34	50.2539	3260.41	18.2741	10.6599	4.56853	39.594	1178.68	51.7767	3158.38	10.6599	864.976	21.3198	373.097	13.7056	9.13707	24.3655	47.2082	59.3909	7.61422	6.09138	56.3452	13.7056	16.7513	6.09138	47.2082	9.13707	1.52284	24.3655	10.6599	1.52284	3385.28
BLT00097	1	40.377	20.1885	121.131	55.5184	706.597	272.545	2180.36	40.377	1332.44	20.1885	15.1414	2018.85	15.1414	2311.58	45.4241	90.8482	1246.64	35.3299	504.712	15.1414	80.754	15.1414	30.2827	797.446	100.942	878.2	10.0942	469.383	141.319	206.932	30.2827	40.377	131.225	75.7069	222.073	40.377	45.4241	40.377	25.2356	95.8954	75.7069	151.414	30.2827	5.04712	176.649	20.1885	0	6339.19
BLT00099	1	0	0	123.289	0	1417.83	342.898	2126.74	0	1741.46	0	0	3097.64	0	3929.85	53.9391	38.5279	616.446	0	342.898	0	0	0	0	458.482	0	620.299	0	157.964	0	177.228	0	0	77.0558	46.2335	0	0	0	0	0	0	0	0	0	0	0	0	0	15966
BLT00102	1	0	246.148	1104.67	0	5187.12	1080.65	8963.4	18.0108	6994.21	0	0	9197.54	78.047	12199.3	366.221	132.08	2023.22	198.119	1626.98	0	0	0	132.08	1789.08	66.0398	1909.15	0	660.398	24.0145	408.246	0	0	78.047	66.0398	96.0578	0	0	114.069	0	24.0145	0	30.0181	0	0	0	0	0	54536.8
BLT00103	1	0	222.134	552.333	0	4514.72	1308.79	7936.78	0	5727.45	24.0145	0	8717.25	0	10086.1	330.199	30.0181	1759.06	66.0398	1446.87	12.0072	60.0361	0	102.061	1092.66	66.0398	1831.1	90.0542	414.249	96.0578	414.249	66.0398	0	48.0289	0	42.0253	0	0	96.0578	0	90.0542	0	48.0289	0	0	12.0072	0	0	40164.2
BLT00120	1	0	162.098	786.474	0	5871.54	1398.84	7996.82	0	6862.13	0	0	9701.84	0	10986.6	252.152	90.0542	1807.09	0	1134.68	0	0	0	0	1542.93	0	2395.44	0	534.322	0	228.137	0	0	78.047	108.065	96.0578	0	0	138.083	0	0	0	114.069	0	0	0	0	0	79397.8
BLT00160	1	0	269.695	1098.05	0	6603.68	886.142	8722.72	0	5609.66	0	0	7563.03	0	8483.84	235.02	0	1236.75	42.3807	1841.63	0	0	0	84.7614	1202.07	42.3807	1622.02	0	327.487	100.173	362.162	38.5279	0	142.553	42.3807	0	0	0	77.0558	0	0	0	42.3807	0	0	0	0	0	33053.1
BLT00225	1	46.2335	1121.16	1298.39	0	12375.2	1872.46	21837.6	0	18793.9	215.756	42.3807	52309.3	130.995	6565.15	119.437	261.99	8672.63	254.284	25466.9	0	0	0	554.802	6025.76	231.167	12078.5	65.4974	2916.56	77.0558	312.076	38.5279	157.964	146.406	42.3807	38.5279	0	0	431.513	65.4974	0	0	46.2335	0	0	0	0	0	27589.8
BLT00230	1	0	250.431	732.03	0	7728.7	1371.59	11415.8	0	11042.1	42.3807	0	14544.3	0	7119.96	200.345	69.3502	1379.3	53.9391	3178.55	53.9391	46.2335	0	84.7614	2797.13	53.9391	2627.6	30.8223	543.243	88.6142	204.198	26.9695	0	77.0558	0	69.3502	0	0	88.6142	0	57.7919	0	46.2335	0	0	38.5279	0	0	91738.8
BUH00001	1	34.6985	25.0601	79.0355	36.6262	985.053	1370.59	4435.63	17.3493	1439.99	17.3493	32.7708	7278.98	48.1924	773.006	26.9877	44.337	1249.15	23.1324	1729.14	26.9877	50.1201	13.4939	23.1324	2222.63	129.156	1819.75	38.5539	433.732	80.9632	104.096	9.63848	32.7708	113.734	107.951	150.36	50.1201	25.0601	102.168	19.277	88.674	115.662	196.625	42.4093	61.6863	161.926	32.7708	11.5662	16418.2
BUH00002	1	9.55196	275.096	496.702	28.6559	2942	720.218	14492.2	22.9247	12707.9	61.1325	30.5663	41172.8	137.548	2972.57	19.1039	80.2364	21111.7	263.634	9550.05	11.4623	17.1935	5.73117	206.322	2886.6	223.516	13867.5	76.4157	1814.87	51.5806	502.433	19.1039	95.5196	55.4013	5.73117	26.7455	19.1039	3.82078	141.369	19.1039	15.2831	1.91039	24.8351	19.1039	5.73117	38.2078	7.64157	15.2831	7269.04
BUH00003	1	16.1287	37.6335	67.2027	13.4405	830.626	978.472	2830.58	8.06433	2411.23	16.1287	10.7524	9747.08	40.3216	236.554	2.68811	120.965	4854.73	37.6335	473.107	34.9454	8.06433	5.37622	21.5049	1322.55	69.8908	1416.63	13.4405	868.259	48.386	263.435	5.37622	26.8811	69.8908	29.5692	64.5146	2.68811	8.06433	18.8168	2.68811	8.06433	5.37622	29.5692	16.1287	5.37622	10.7524	0	2.68811	2943.48
BUH00008	1	32.4767	215.874	311.394	15.2831	4602.13	1029.7	8843.2	11.4623	3664.13	47.7598	15.2831	19107.7	40.1182	11288.5	124.175	139.459	10318	137.548	7507.84	26.7455	11.4623	26.7455	131.817	1780.48	158.562	10115.5	22.9247	1449.99	28.6559	670.547	26.7455	32.4767	68.7741	15.2831	55.4013	38.2078	9.55196	238.799	40.1182	22.9247	21.0143	66.8637	30.5663	1.91039	49.6702	7.64157	5.73117	11878.8
BUH00010	1	1.22177	7.33062	54.9797	6.10885	367.753	105.072	734.284	0	266.346	1.22177	0	408.071	1.22177	79.4151	3.66531	34.2096	1081.27	24.4354	260.237	3.66531	3.66531	0	4.88708	404.406	21.9919	281.007	2.44354	103.85	12.2177	89.1893	19.5483	2.44354	89.1893	17.1048	20.7701	0	2.44354	2.44354	1.22177	6.10885	14.6612	1.22177	4.88708	1.22177	15.883	3.66531	1.22177	2022.03
BUH00011	1	16	94	128	17	1600	638	11858	8	5229	17	17	14531	26	861	4	65	3584	30	2939	17	17	8	48	2851	129	5722	29	1876	28	282	21	27	95	47	45	15	9	64	18	52	53	80	12	10	50	24	10	17971
BUH00018	1	21.1191	251.083	263.989	18.7725	1304.69	508.031	6736.99	0	2611.73	51.6244	53.971	15680.9	166.606	1039.53	15.2527	200.631	34053.4	420.035	5628.24	28.1588	5.86641	23.4657	125.541	1930.05	240.523	7252.06	53.971	1491.24	24.6389	323.826	19.9458	26.9855	18.7725	22.2924	36.3718	31.6786	1.17328	29.3321	11.7328	32.8519	3.51985	41.0649	26.9855	4.69313	65.7038	5.86641	14.0794	14953.5
BUH00020	1	9.17457	71.8675	174.317	19.8782	1337.96	602.464	7153.11	13.7619	4084.21	16.8201	10.7037	12561.5	19.8782	675.86	13.7619	64.222	2156.02	33.6401	3061.25	19.8782	15.291	7.64548	51.9892	1723.29	73.3966	3735.58	12.2328	785.955	24.4655	136.09	16.8201	33.6401	50.4602	27.5237	29.0528	10.7037	12.2328	74.9257	7.64548	13.7619	18.3491	30.5819	15.291	3.05819	32.111	15.291	10.7037	19807.9
BUH00025	1	0	36.8462	821.144	0	4974.24	947.474	4621.57	0	2273.94	0	0	3842.53	0	55374.6	2142.34	152.649	836.935	89.4837	1021.17	0	0	21.055	57.9012	1073.8	78.9562	958.001	73.6924	636.913	15.7912	889.573	0	0	100.011	0	5.26374	0	0	0	0	0	0	21.055	0	0	78.9562	0	0	34940.7
BUH00026	1	5.37622	0	16.1287	24.193	274.187	330.637	327.949	0	142.47	5.37622	2.68811	620.953	5.37622	145.158	5.37622	21.5049	271.499	2.68811	80.6433	5.37622	5.37622	2.68811	5.37622	755.359	24.193	241.93	0	158.598	56.4503	83.3314	13.4405	10.7524	59.1384	180.103	34.9454	5.37622	0	2.68811	10.7524	13.4405	16.1287	26.8811	5.37622	0	5.37622	8.06433	2.68811	4518.71
BUH00028	1	0	19.4612	126.498	107.036	1430.4	836.83	2286.69	0	1041.17	68.1141	0	1907.19	0	457.338	9.73059	68.1141	2228.3	48.6529	613.027	77.8447	155.689	0	68.1141	467.068	165.42	642.219	38.9223	350.301	593.566	262.726	58.3835	68.1141	204.342	136.228	243.265	0	0	9.73059	0	145.959	0	126.498	126.498	0	107.036	0	0	27284.6
BUH00030	1	37.6767	143.171	280.96	22.606	2707.34	3226.2	21063.4	16.1471	8224.28	34.4472	50.5944	40380.8	73.2004	1939.81	10.7648	71.0474	9264.15	83.9651	8057.42	23.6825	9.68828	12.9177	188.383	3928.06	220.678	13861.8	66.7415	1891.37	36.6002	397.22	18.3001	86.1181	193.766	23.6825	36.6002	9.68828	11.8412	364.925	58.1297	10.7648	10.7648	53.8238	40.9061	19.3766	33.3708	30.1413	12.9177	25259.5
BUH00032	1	37.8244	203.584	1002.35	22.2496	4321.99	5535.71	28207	10.0123	12498.7	41.1618	23.3621	59218.5	166.872	361.556	0	21.1371	5335.46	61.1865	22748	31.1495	0	26.6996	252.533	1066.87	145.735	16954.2	75.6487	681.951	28.9245	120.148	0	17.7997	102.348	12.2373	32.262	25.5871	7.78737	560.691	67.8614	20.0247	6.67489	368.231	2.22496	15.5747	48.9492	0	0	53520.4
BUH00038	1	4.79875	2.39938	11.9969	13.1966	801.392	95.9751	427.089	1.19969	209.945	4.79875	1.19969	463.08	3.59907	7332.5	49.1872	39.5897	500.27	8.39782	125.967	7.19813	5.99844	3.59907	4.79875	158.359	17.9953	255.534	2.39938	136.764	16.7956	104.373	9.59751	8.39782	32.3916	9.59751	17.9953	8.39782	3.59907	1.19969	0	9.59751	14.3963	41.9891	9.59751	4.79875	39.5897	1.19969	4.79875	10029.4
BUH00040	1	0	100.011	500.056	21.055	3021.39	173.704	2294.99	0	2495.01	0	0	2226.56	0	89720.5	3932.02	105.275	968.529	57.9012	879.045	5.26374	0	0	31.5825	210.55	10.5275	700.078	0	194.759	31.5825	384.253	0	0	0	10.5275	10.5275	0	0	0	0	0	0	15.7912	21.055	0	5.26374	0	0	1179.08
BUH00042	1	3.51985	91.5161	401.263	18.7725	2195.21	749.728	4864.43	4.69313	4743.58	16.426	4.69313	7980.67	9.38626	1214.35	17.5992	44.5847	1920.66	51.6244	3485.82	17.5992	5.86641	18.7725	34.0252	465.793	57.4909	3199.54	7.0397	455.234	29.3321	255.776	2.34657	8.21298	65.7038	4.69313	21.1191	16.426	0	83.3031	14.0794	3.51985	5.86641	26.9855	17.5992	0	29.3321	5.86641	12.9061	65791.8
BUH00044	1	8.6756	142.528	323.476	7.43623	2972.01	555.239	7401.53	3.71812	2746.45	32.2237	26.0268	19273.5	118.98	13146	92.9529	115.262	40394.9	461.046	3449.17	3.71812	3.71812	23.5481	154.922	2833.2	513.1	5403.66	9.91498	572.59	11.1543	313.561	8.6756	21.0693	167.315	7.43623	9.91498	2.47874	0	2.47874	0	7.43623	16.1118	14.8725	7.43623	1.23937	14.8725	0	0	2043.72
BUH00045	1	29.0606	132.589	417.746	45.4072	3401.91	2068.75	16361.1	30.8769	12190.9	38.1421	25.428	29632.7	74.4678	8082.48	76.2841	197.975	4146.59	54.4886	7319.64	18.1629	16.3466	23.6117	138.038	2426.56	165.282	7221.56	52.6724	1291.38	39.9583	544.886	34.5095	41.7746	81.733	54.4886	70.8352	16.3466	10.8977	148.936	21.7955	30.8769	23.6117	63.5701	16.3466	23.6117	45.4072	21.7955	10.8977	16268.5
BUH00052	1	14.3963	15.5959	32.3916	26.3931	643.033	152.36	694.62	15.5959	211.145	10.7972	9.59751	820.587	5.99844	4495.23	40.7894	43.1888	864.975	20.3947	171.555	14.3963	22.7941	3.59907	19.195	221.942	32.3916	421.091	3.59907	257.933	33.5913	170.356	13.1966	15.5959	70.7816	188.351	107.972	25.1935	13.1966	7.19813	0	29.9922	38.39	157.159	23.9938	25.1935	86.3776	10.7972	0	3487.49
BUH00054	1	11.1543	112.783	327.194	16.1118	1929.7	1034.88	9157.72	16.1118	4360.11	37.1812	28.5056	21060.6	61.9686	5665.17	37.1812	125.177	15700.4	153.682	4336.56	7.43623	11.1543	16.1118	128.895	2157.75	250.353	9084.6	42.1386	1723.97	52.0536	551.521	26.0268	44.6174	89.2348	23.5481	37.1812	4.95749	8.6756	373.051	55.7717	6.19686	8.6756	90.4742	14.8725	9.91498	24.7874	3.71812	17.3512	19991.1
BUH00055	1	15.7567	40.5173	238.602	6.75288	2273.47	1314.56	7221.08	0	4682	11.2548	0	9661.12	0	137.309	0	22.5096	1519.4	33.7644	2586.35	13.5058	2.25096	6.75288	51.7721	3065.81	49.5211	2966.77	18.0077	351.15	54.0231	114.799	11.2548	13.5058	135.058	24.7606	45.0192	36.0154	22.5096	101.293	27.0115	15.7567	11.2548	36.0154	27.0115	27.0115	24.7606	2.25096	0	39869
BUH00056	1	16.8201	56.5765	178.904	18.3491	1455.7	594.818	7977.29	6.11638	6209.66	16.8201	18.3491	11605.8	15.291	1487.81	15.291	32.111	2642.28	36.6983	1928.19	19.8782	10.7037	18.3491	39.7565	1065.78	59.6347	2706.5	19.8782	591.76	35.1692	230.893	10.7037	33.6401	96.333	25.9946	48.9311	12.2328	7.64548	41.2856	3.05819	18.3491	42.8147	88.6875	16.8201	1.5291	47.402	12.2328	9.17457	10521.7
BUH00059	1	25.7511	37.4561	128.755	21.0691	1945.38	2366.76	13819	4.68202	3445.96	25.7511	0	21453	39.7971	552.478	0	35.1151	1030.04	14.046	1175.19	21.0691	14.046	2.34101	39.7971	4075.7	42.1381	3958.64	14.046	493.953	51.5022	107.686	11.705	28.0921	152.166	16.3871	37.4561	11.705	9.36403	32.7741	7.02302	18.7281	14.046	32.7741	21.0691	16.3871	84.2763	0	0	9399.15
BUH00063	1	7.02302	98.3223	189.622	11.705	1943.04	1023.02	13938.4	7.02302	6426.07	0	0	17833.8	28.0921	887.242	0	37.4561	3387.44	0	2980.1	21.0691	0	9.36403	51.5022	3108.86	56.1842	6152.17	0	765.51	37.4561	287.944	21.0691	35.1151	56.1842	39.7971	56.1842	11.705	4.68202	189.622	25.7511	23.4101	4.68202	72.5713	23.4101	18.7281	58.5252	0	4.68202	43301.6
BUH00068	1	51.5049	122.14	307.558	23.5451	3453.77	5185.8	28471.9	50.0333	16144.6	33.8461	23.5451	42167.8	50.0333	3675.98	26.4882	48.5617	7919.98	76.5215	6031.95	47.0902	32.3745	29.4313	170.702	5627.27	253.11	15026.2	95.6519	1684.94	63.2774	289.899	23.5451	80.9362	181.003	77.9931	100.067	47.0902	19.1304	314.915	42.6755	70.6352	32.3745	163.344	52.9764	26.4882	103.01	32.3745	17.6588	10755.7
BUH00069	1	31.5135	4.50192	101.293	20.2586	555.987	414.177	1001.68	0	209.339	27.0115	0	630.269	6.75288	67.5288	0	69.7798	1154.74	24.7606	216.092	51.7721	24.7606	36.0154	20.2586	405.173	78.7836	249.857	2.25096	245.355	139.56	272.366	40.5173	20.2586	119.301	38.2663	184.579	24.7606	33.7644	9.00384	11.2548	45.0192	18.0077	85.5365	45.0192	13.5058	101.293	18.0077	0	4326.35
BUH00071	1	7.19813	34.791	92.376	20.3947	5477.78	314.318	2712.5	5.99844	1247.68	11.9969	9.59751	4009.36	27.5928	49351.6	329.914	287.925	3138.39	52.7863	1130.11	17.9953	9.59751	15.5959	28.7925	524.264	46.7878	1644.77	11.9969	719.813	34.791	681.423	22.7941	8.39782	81.5788	63.5835	57.585	8.39782	16.7956	19.195	2.39938	22.7941	14.3963	263.931	22.7941	11.9969	47.9875	20.3947	1.19969	8040.31
BUH00073	1	97.3059	29.1918	175.151	116.767	1381.74	1965.58	8193.15	0	1391.47	38.9223	0	14372.1	58.3835	1294.17	0	97.3059	9312.17	155.689	866.022	165.42	97.3059	0	214.073	1119.02	467.068	3960.35	9.73059	428.146	194.612	291.918	126.498	155.689	583.835	97.3059	233.534	0	155.689	38.9223	19.4612	0	136.228	282.187	165.42	97.3059	496.26	0	0	29629.6
BUH00076	1	5.38238	4.3059	27.9884	5.38238	220.678	111.954	495.179	1.07648	172.236	3.22943	2.15295	545.773	4.3059	301.413	6.45886	12.9177	205.607	5.38238	180.848	10.7648	6.45886	0	8.61181	96.8828	26.9119	190.536	2.15295	22.606	10.7648	16.1471	25.8354	1.07648	85.0416	29.0649	24.759	3.22943	3.22943	2.15295	1.07648	10.7648	21.5295	21.5295	15.0707	8.61181	19.3766	12.9177	2.15295	4828
BUH00082	1	0	240.145	1230.74	30.0181	9167.52	354.213	3548.14	0	2605.57	30.0181	0	2383.44	18.0108	87304.6	4874.94	636.383	2797.68	330.199	2503.51	0	6.00361	30.0181	60.0361	1014.61	54.0325	1620.98	12.0072	1368.82	72.0434	2335.41	0	6.00361	18.0108	42.0253	78.047	0	66.0398	12.0072	0	24.0145	0	60.0361	72.0434	0	30.0181	0	0	2887.74
BUH00084	1	5.26374	521.111	5679.58	89.4837	11280.2	1842.31	35830.3	5.26374	29166.4	147.385	21.055	50589.8	5.26374	12232.9	631.649	68.4287	652.704	47.3737	20618.1	0	5.26374	0	415.836	6348.08	100.011	16612.4	68.4287	636.913	36.8462	152.649	0	15.7912	178.967	10.5275	15.7912	0	5.26374	842.199	168.44	0	0	131.594	31.5825	0	184.231	0	0	9037.85
BUH00089	1	50.0333	16.1872	55.9196	47.0902	345.818	331.103	1686.42	22.0735	460.601	27.9598	1.47157	1968.96	22.0735	1197.86	19.1304	76.5215	2963.74	45.6186	429.698	35.3176	50.0333	10.301	20.6019	737.255	79.4646	866.753	7.35784	320.802	119.197	344.347	14.7157	29.4313	275.183	297.257	117.725	35.3176	35.3176	14.7157	16.1872	63.2774	169.23	133.913	79.4646	26.4882	181.003	38.2608	10.301	5856.84
BUH00093	1	0	888.535	1200.72	0	12643.6	4016.42	21607	0	26794.1	150.09	0	48245	66.0398	13796.3	288.174	36.0217	5913.56	222.134	15963.6	0	6.00361	60.0361	564.34	4730.85	138.083	9101.48	60.0361	984.593	84.0506	210.127	66.0398	60.0361	156.094	144.087	180.108	0	0	462.278	42.0253	0	0	108.065	0	0	60.0361	0	0	126598
BUH00095	1	12.0072	84.0506	492.296	0	2971.79	540.325	4784.88	0	3866.33	12.0072	6.00361	4946.98	12.0072	9737.86	462.278	48.0289	1200.72	48.0289	606.365	0	0	0	66.0398	594.358	54.0325	900.542	12.0072	198.119	12.0072	198.119	12.0072	6.00361	126.076	30.0181	72.0434	0	0	66.0398	18.0108	0	0	90.0542	0	0	0	0	0	27736.7
BUH00101	1	0	254.284	670.386	0	5251.35	1159.69	7416.62	0	6696.15	53.9391	0	11912.8	19.264	13796.8	227.315	100.173	2061.24	77.0558	4295.86	0	42.3807	15.4112	88.6142	1302.24	96.3198	2693.1	57.7919	620.299	57.7919	354.457	30.8223	23.1167	119.437	104.025	92.467	0	0	235.02	38.5279	0	0	100.173	0	0	46.2335	0	0	45782.7
BUH00109	1	15.0707	3.22943	24.759	4.3059	245.437	125.948	1308.99	4.3059	360.619	4.3059	3.22943	819.198	4.3059	572.685	7.53533	18.3001	620.05	12.9177	269.119	18.3001	17.2236	5.38238	10.7648	198.072	24.759	433.82	5.38238	81.8122	22.606	71.0474	20.453	10.7648	68.8945	32.2943	46.2885	5.38238	12.9177	2.15295	6.45886	16.1471	13.9942	47.3649	9.68828	10.7648	30.1413	7.53533	4.3059	2049.61
BUH00112	1	6.11638	21.4073	160.555	6.11638	845.59	478.607	4591.87	1.5291	944.981	1.5291	7.64548	6754.01	19.8782	146.793	6.11638	64.222	1149.88	18.3491	1919.01	4.58729	9.17457	3.05819	25.9946	2507.72	53.5183	1977.12	4.58729	197.253	13.7619	137.619	4.58729	10.7037	200.312	12.2328	16.8201	6.11638	4.58729	19.8782	4.58729	7.64548	15.291	29.0528	1.5291	6.11638	24.4655	4.58729	6.11638	1978.65
BUH00140	1	24.4354	59.8668	108.738	28.1007	1342.73	737.949	8068.57	10.9959	3098.41	13.4395	8.55239	10172.5	13.4395	431.285	4.88708	56.2014	4409.37	51.3144	2558.39	14.6612	9.77416	12.2177	79.4151	2001.26	90.411	5843.73	25.6572	643.873	39.0967	152.721	18.3266	30.5443	134.395	274.898	36.6531	8.55239	10.9959	250.463	31.766	12.2177	20.7701	70.8627	17.1048	4.88708	17.1048	7.33062	4.88708	4573.09
BUH00154	1	3.66531	142.947	107.516	18.3266	2183.3	1855.87	20549	4.88708	8560.95	18.3266	24.4354	28805.7	98.9634	3462.5	20.7701	116.068	16800.6	57.4232	4836.99	7.33062	3.66531	4.88708	177.157	3561.46	254.128	16833.6	70.8627	2130.77	24.4354	193.04	3.66531	125.842	41.5402	24.4354	17.1048	3.66531	4.88708	229.693	23.2136	9.77416	10.9959	92.8546	4.88708	2.44354	10.9959	2.44354	2.44354	2889.49
BUH00162	1	23.1324	28.9154	113.734	9.63848	483.852	188.914	1254.93	0	705.537	11.5662	0	1154.69	3.85539	348.913	7.71079	84.8186	1233.73	38.5539	705.537	65.5417	26.9877	19.277	34.6985	350.841	71.3248	628.429	5.78309	223.613	79.0355	188.914	17.3493	15.4216	67.4694	46.2647	46.2647	9.63848	23.1324	9.63848	7.71079	23.1324	25.0601	28.9154	38.5539	21.2047	73.2525	17.3493	11.5662	17781.1
BUH00165	1	0	45.6111	509.324	30.4074	1520.37	304.074	1626.8	0	843.806	30.4074	7.60185	1064.26	53.213	87071.6	4614.32	45.6111	1642	235.657	775.389	0	0	0	22.8056	440.907	38.0093	463.713	0	281.269	22.8056	387.694	0	0	30.4074	0	0	0	0	0	0	0	0	0	0	0	91.2222	91.2222	0	5328.9
BUH00170	1	19.4612	9.73059	136.228	0	321.109	214.073	1041.17	0	350.301	0	0	973.059	0	535.182	0	9.73059	1226.05	0	321.109	9.73059	0	19.4612	9.73059	243.265	58.3835	418.415	0	97.3059	19.4612	38.9223	48.6529	48.6529	77.8447	223.803	145.959	19.4612	19.4612	9.73059	0	29.1918	29.1918	107.036	29.1918	9.73059	48.6529	0	29.1918	10149
BUH00173	1	0	68.4167	1322.72	45.6111	2622.64	342.083	3093.95	0	1847.25	0	22.8056	1459.56	0	84943.1	4545.91	152.037	2432.59	304.074	942.63	0	0	15.2037	91.2222	1041.45	98.8241	866.611	0	501.722	106.426	1018.65	0	0	258.463	83.6204	98.8241	0	0	0	0	0	0	7.60185	7.60185	0	22.8056	0	0	7556.24
BUH00175	1	0	204.859	1520.27	75.4743	7482.74	539.102	8776.58	0	7633.68	0	10.782	10490.9	0	82579.6	3223.83	312.679	3806.06	64.6922	9682.27	21.5641	0	10.782	183.295	1617.31	53.9102	5811.52	0	1002.73	64.6922	1121.33	0	0	53.9102	21.5641	32.3461	0	0	32.3461	0	21.5641	0	75.4743	43.1282	10.782	64.6922	0	0	12097.4
BUH00177	1	69.3502	57.7919	728.177	0	2928.12	589.477	4765.9	0	3232.49	0	0	4134.04	0	9786.09	458.482	46.2335	1098.05	0	439.218	84.7614	0	0	73.203	762.853	65.4974	959.345	0	219.609	77.0558	254.284	0	0	142.553	0	42.3807	0	0	53.9391	0	0	0	0	53.9391	0	0	0	0	64942.6
BUH00178	1	115.584	96.3198	762.853	0	4430.71	685.797	5655.9	0	4257.33	0	0	5289.88	0	18797.8	574.066	107.878	1660.55	111.731	539.391	0	0	0	0	747.441	192.64	1321.51	69.3502	658.827	115.584	666.533	65.4974	0	84.7614	65.4974	61.6446	96.3198	0	100.173	0	100.173	0	154.112	0	0	50.0863	65.4974	84.7614	72274.5
BUH00180	1	0	129.231	1535.57	0	3610.88	380.093	9205.84	0	5747	0	0	8012.35	0	51023.6	2242.55	53.213	1155.48	106.426	5701.39	0	0	0	167.241	729.778	0	4553.51	0	311.676	22.8056	471.315	0	7.60185	7.60185	68.4167	15.2037	0	0	106.426	53.213	0	0	22.8056	0	0	0	0	0	11433.2
BUH00182	1	0	232.845	1471.58	0	9434.89	502.946	5299.56	0	3306.4	0	0	3977	0	166512	8419.69	521.574	2272.57	176.962	2347.08	0	0	0	83.8243	894.126	0	1546.09	0	1099.03	111.766	1834.82	0	46.5691	139.707	186.276	83.8243	0	0	111.766	9.31381	0	0	102.452	0	0	55.8829	0	0	17826.6
BUH00183	1	75.7069	30.2827	85.8011	111.037	545.089	388.629	1145.7	50.4712	519.854	55.5184	15.1414	1534.33	20.1885	2205.59	20.1885	161.508	1181.03	50.4712	292.733	65.6126	126.178	60.5655	35.3299	358.346	90.8482	484.524	5.04712	706.597	267.498	565.278	50.4712	45.4241	181.696	116.084	287.686	40.377	80.754	5.04712	20.1885	171.602	121.131	262.45	100.942	95.8954	287.686	80.754	70.6597	6177.68
BUH00184	1	17.3493	5.78309	19.277	25.0601	102.168	250.601	474.213	23.1324	109.879	9.63848	38.5539	424.093	40.4816	129.156	0	73.2525	925.294	21.2047	88.674	23.1324	55.9032	13.4939	13.4939	233.251	165.782	231.324	5.78309	420.238	75.1802	323.853	44.337	21.2047	90.6017	163.854	171.565	46.2647	32.7708	3.85539	0	92.5294	123.373	152.288	23.1324	28.9154	84.8186	57.8309	0	3670.33
BUH00188	1	6.51632	24.762	162.908	13.0326	732.434	355.791	2751.19	0	600.804	7.81958	0	1769.83	6.51632	131.63	0	37.7946	1394.49	35.1881	963.111	13.0326	18.2457	5.21305	20.8522	685.516	48.2207	767.622	7.81958	216.342	49.524	204.612	23.4587	7.81958	144.662	41.7044	46.9175	13.0326	2.60653	0	0	19.5489	14.3359	36.4914	15.6392	14.3359	50.8273	0	3.90979	10245
BUH00190	1	42.6755	11.7725	25.0166	27.9598	133.913	179.531	818.191	22.0735	228.093	26.4882	5.88627	722.54	22.0735	266.354	10.301	54.448	1200.8	27.9598	214.849	77.9931	44.147	14.7157	8.8294	144.214	103.01	565.082	13.2441	201.605	120.669	117.725	17.6588	23.5451	55.9196	75.0499	130.97	33.8461	29.4313	11.7725	10.301	50.0333	64.749	85.3509	67.6921	30.9029	200.133	32.3745	35.3176	6332.15
BUH00191	1	21.0143	13.3727	95.5196	13.3727	1407.96	254.082	1285.69	1.91039	471.867	11.4623	13.3727	1914.21	7.64157	6674.91	84.0572	101.251	3219.01	51.5806	540.641	43.939	13.3727	40.1182	40.1182	418.376	85.9676	787.081	1.91039	341.96	74.5053	435.569	11.4623	11.4623	135.638	47.7598	95.5196	26.7455	9.55196	5.73117	9.55196	21.0143	43.939	59.2221	28.6559	21.0143	57.3117	15.2831	19.1039	55042.2
BUH00192	1	0	487.147	1578.35	26.7931	5429.25	1717.19	20068	0	14845.8	99.865	48.7147	22732.7	68.2005	1076.59	24.3573	114.479	20769.5	640.598	21821.7	107.172	29.2288	0	306.902	2752.38	243.573	14127.3	82.8149	1661.17	163.194	509.068	0	48.7147	336.131	63.3291	1354.27	34.1003	0	669.827	102.301	56.0219	297.159	238.702	34.1003	24.3573	102.301	0	24.3573	22372.2
BUH00197	1	0	183.295	1983.9	53.9102	6911.29	517.538	5919.34	0	4097.18	0	0	4798.01	0	77188.6	3568.86	258.769	1239.93	32.3461	3687.46	43.1282	10.782	0	53.9102	927.255	118.602	2458.31	0	442.064	64.6922	679.269	0	0	97.0384	21.5641	0	0	0	0	0	0	0	10.782	10.782	0	64.6922	0	0	38222.3
BUH00199	1	31.5135	182.328	243.104	22.5096	3543.01	1809.77	17181.6	0	9847.95	31.5135	0	17132.1	45.0192	11439.4	56.274	157.567	11743.3	49.5211	4961.12	42.7683	15.7567	40.5173	261.111	5278.5	216.092	13456.2	94.5404	4049.48	69.7798	414.177	24.7606	166.571	69.7798	15.7567	209.339	20.2586	13.5058	315.135	58.525	74.2817	0	166.571	22.5096	9.00384	36.0154	9.00384	0	5487.84
BUH00201	1	19.4612	360.032	768.716	9.73059	8358.57	2909.44	43271.9	9.73059	18351.9	77.8447	29.1918	35623.7	77.8447	1313.63	0	214.073	32626.7	252.995	6791.95	29.1918	87.5753	48.6529	301.648	9224.59	282.187	16775.5	87.5753	1605.55	136.228	437.876	116.767	107.036	330.84	58.3835	77.8447	19.4612	29.1918	214.073	77.8447	58.3835	0	155.689	58.3835	19.4612	58.3835	0	0	74867.1
BUH00202	1	0	75.4743	1531.05	53.9102	4097.18	323.461	3903.1	0	2382.83	0	0	1800.6	0	57090.9	2479.87	258.769	1186.02	97.0384	1196.81	0	0	0	32.3461	614.576	64.6922	830.217	64.6922	398.935	86.2563	636.14	21.5641	43.1282	64.6922	0	97.0384	0	0	0	0	0	0	32.3461	0	0	86.2563	0	0	34556.4
BUH00203	1	0	140.167	4280.47	226.423	8819.71	808.653	12151.4	0	6501.57	86.2563	0	3730.59	0	86849.3	5617.44	107.82	1531.05	129.384	2792.55	0	0	0	64.6922	1239.93	150.949	1865.29	0	452.846	129.384	884.127	140.167	0	237.205	0	107.82	0	0	0	0	0	0	21.5641	0	0	215.641	0	0	10415.5
BUH00205	1	3.04569	71.5737	176.65	9.13707	973.098	271.066	3039.6	7.61422	985.28	27.4112	10.6599	5646.71	35.0254	2057.36	19.797	68.528	5730.46	111.168	2135.03	4.56853	10.6599	7.61422	82.2336	1413.2	138.579	2296.45	3.04569	583.249	25.8884	350.254	13.7056	4.56853	80.7108	21.3198	19.797	3.04569	7.61422	1.52284	1.52284	13.7056	12.1828	36.5483	15.2284	10.6599	21.3198	10.6599	1.52284	1641.63
BUH00206	1	0	571.448	3881.53	86.2563	10512.5	1186.02	22868.7	0	10534.1	183.295	0	12075.9	0	64703	1725.13	226.423	3913.88	194.077	13747.1	0	0	0	140.167	2921.93	140.167	9164.73	118.602	1153.68	129.384	765.525	32.3461	0	355.807	0	237.205	0	0	0	0	0	0	32.3461	0	0	21.5641	0	0	55753.9
BUH00207	1	12.2177	6.10885	36.6531	24.4354	186.931	134.395	621.881	3.66531	166.161	2.44354	3.66531	326.213	3.66531	40.3184	3.66531	8.55239	712.292	21.9919	133.173	12.2177	12.2177	6.10885	21.9919	271.233	24.4354	199.149	4.88708	56.2014	52.5361	43.9837	10.9959	2.44354	74.528	46.4273	26.879	2.44354	0	4.88708	1.22177	6.10885	14.6612	10.9959	17.1048	4.88708	13.4395	0	0	3212.03
BUH00208	1	19.4859	4.87147	24.3573	0	216.78	197.294	823.278	0	163.194	0	0	389.717	0	77.9435	4.87147	56.0219	959.679	14.6144	126.658	68.2005	0	0	7.3072	246.009	46.2789	284.981	2.43573	155.887	112.044	153.451	0	0	63.3291	29.2288	165.63	26.7931	29.2288	7.3072	7.3072	31.6645	7.3072	87.6864	51.1504	0	73.072	0	0	5514.5
BUH00209	1	15.1897	86.0751	865.814	86.0751	4961.97	96.2015	3478.44	0	2283.52	60.7589	0	2516.43	0	63052.5	3660.72	248.099	1513.91	101.265	2698.71	5.06324	20.253	0	60.7589	602.525	96.2015	1868.34	0	475.944	35.4427	886.067	0	0	20.253	0	96.2015	15.1897	5.06324	40.5059	30.3794	10.1265	0	60.7589	20.253	5.06324	45.5691	0	0	35837.6
BUH00211	1	70.6597	10.0942	111.037	116.084	585.466	383.581	1418.24	15.1414	640.985	50.4712	30.2827	1443.48	25.2356	2579.08	35.3299	166.555	1130.56	30.2827	439.1	70.6597	65.6126	20.1885	25.2356	323.016	80.754	494.618	0	368.44	196.838	287.686	35.3299	25.2356	111.037	70.6597	307.875	50.4712	40.377	0	15.1414	95.8954	105.99	116.084	55.5184	80.754	302.827	121.131	0	20440.9
BUH00212	1	35.3299	25.2356	75.7069	30.2827	540.042	418.911	1837.15	25.2356	721.739	15.1414	30.2827	2008.76	40.377	2331.77	10.0942	65.6126	772.21	25.2356	519.854	80.754	60.5655	30.2827	15.1414	383.581	95.8954	772.21	10.0942	610.702	191.791	353.299	65.6126	25.2356	131.225	156.461	227.121	40.377	25.2356	20.1885	10.0942	70.6597	90.8482	161.508	90.8482	55.5184	418.911	60.5655	0	19971.5
BUH00213	1	11	78	82	13	1215	924	6810	12	2972	11	20	10716	19	1113	12	57	3049	31	2657	9	26	5	43	3074	87	4484	40	1078	61	266	24	33	90	35	77	15	9	62	10	36	30	77	23	7	61	24	5	22297
BUH00214	1	0	394.933	3007.56	65.8221	6460.69	627.842	11331.5	0	7797.39	0	0	4430.33	0	18247.9	693.664	81.0118	2470.86	227.846	8268.27	20.253	15.1897	0	101.265	1174.67	40.5059	5650.57	0	754.423	10.1265	475.944	0	0	50.6324	65.8221	116.454	0	0	0	0	0	0	70.8853	35.4427	0	40.5059	0	0	12941.6
BUH00215	1	24.7606	20.2586	112.548	20.2586	1010.68	612.261	7963.9	11.2548	2235.2	18.0077	0	4456.9	6.75288	263.362	0	56.274	1575.67	24.7606	922.894	29.2625	18.0077	15.7567	27.0115	1175	42.7683	2541.33	27.0115	324.138	85.5365	128.305	15.7567	29.2625	164.32	22.5096	51.7721	24.7606	11.2548	38.2663	13.5058	22.5096	18.0077	63.0269	18.0077	13.5058	81.0346	0	9.00384	6494.02
BUH00224	1	0	211.402	922.68	0	5861.99	1722.04	24335.4	24.2231	32309.2	48.4462	0	22501.1	13.2126	259.848	0	50.6483	2679.96	57.2546	9204.78	22.021	0	0	132.126	2373.86	107.903	6857.34	39.6378	361.144	48.4462	145.339	35.2336	24.2231	218.008	6.6063	46.2441	0	0	66.063	0	26.4252	26.4252	116.711	52.8504	26.4252	52.8504	0	0	444877
BUH00238	1	0	91.2222	775.389	0	3740.11	387.694	2873.5	0	1406.34	0	7.60185	2584.63	0	105765	5929.45	220.454	1436.75	114.028	1277.11	0	0	0	91.2222	866.611	30.4074	1163.08	106.426	304.074	7.60185	554.935	0	0	53.213	0	60.8148	0	0	0	0	0	0	60.8148	0	0	60.8148	0	0	3420.83
BUH00246	1	0	96.2015	653.158	70.8853	5210.07	167.087	2379.72	15.1897	1437.96	35.4427	0	2810.1	0	79558.7	3964.52	405.059	1868.34	131.644	799.992	0	0	15.1897	20.253	318.984	20.253	799.992	40.5059	394.933	116.454	1159.48	75.9486	5.06324	45.5691	0	136.707	0	0	15.1897	0	25.3162	0	60.7589	0	0	45.5691	0	0	7174.61
BUH00247	1	0	845.561	2374.66	106.328	8987.25	1817.7	30784.5	0	23250.4	121.518	0	40774.3	50.6324	19139	273.415	217.719	30430.1	799.992	34976.9	0	0	5.06324	303.794	12237.8	364.553	29538.9	131.644	5346.78	10.1265	830.371	10.1265	70.8853	248.099	0	101.265	0	0	273.415	0	20.253	0	70.8853	0	0	101.265	0	0	29073.1
BUH00249	1	29.5692	18.8168	96.7719	24.193	739.23	341.39	2314.46	0	1069.87	5.37622	2.68811	5384.28	16.1287	220.425	2.68811	32.2573	2166.62	64.5146	2981.11	13.4405	0	2.68811	48.386	1819.85	56.4503	2631.66	10.7524	198.92	16.1287	16.1287	24.193	21.5049	75.2671	77.9552	5.37622	21.5049	37.6335	53.7622	16.1287	8.06433	2.68811	69.8908	10.7524	5.37622	26.8811	10.7524	13.4405	1542.97
BUH00260	1	40.5059	50.6324	258.225	10.1265	2364.53	227.846	845.561	0	486.071	0	0	465.818	0	20450.4	511.387	146.834	551.893	101.265	192.403	121.518	101.265	0	0	324.047	55.6956	197.466	0	313.921	50.6324	430.375	0	0	45.5691	81.0118	344.3	91.1383	25.3162	0	0	131.644	50.6324	177.213	45.5691	0	50.6324	25.3162	0	7655.62
BUH00261	1	8.06433	29.5692	107.524	26.8811	3892.38	217.737	2604.78	8.06433	1922	5.37622	16.1287	4346.67	2.68811	5319.77	45.6979	69.8908	1430.07	21.5049	2693.49	8.06433	5.37622	8.06433	43.0097	1169.33	53.7622	2255.32	0	440.85	8.06433	206.984	13.4405	13.4405	102.148	37.6335	21.5049	5.37622	8.06433	61.8265	2.68811	18.8168	13.4405	13.4405	10.7524	0	34.9454	5.37622	0	9085.81
BUH00268	1	4.88708	2.44354	9.77416	35.4313	106.294	76.9715	230.915	1.22177	78.1933	1.22177	3.66531	157.608	1.22177	76.9715	9.77416	20.7701	455.72	10.9959	94.0763	17.1048	7.33062	9.77416	2.44354	158.83	18.3266	129.508	1.22177	109.959	58.645	89.1893	17.1048	4.88708	58.645	26.879	40.3184	2.44354	7.33062	10.9959	0	9.77416	13.4395	13.4395	13.4395	1.22177	10.9959	6.10885	10.9959	2089.23
BUH00281	1	0	426.257	1897.14	0	27622.6	156.094	6640	0	5361.23	0	120.072	6633.99	66.0398	323619	18070.9	1705.03	6435.88	546.329	4958.99	0	0	66.0398	66.0398	702.423	30.0181	3320	6.00361	3542.13	318.192	7762.67	0	0	24.0145	0	60.0361	0	0	0	0	0	0	0	0	0	24.0145	0	0	4262.57
BUH00295	1	35.1151	49.1612	152.166	67.8892	1280.53	557.16	7437.38	0	4220.84	0	0	8886.47	25.7511	517.363	0	39.7971	1821.3	14.046	3771.36	30.4331	203.668	44.4792	39.7971	1795.55	95.9813	4644.56	46.8202	529.068	206.009	124.073	18.7281	4.68202	168.553	311.354	105.345	107.686	25.7511	67.8892	0	86.6173	32.7741	154.507	32.7741	98.3223	180.258	189.622	0	12173.2
BUH00316	1	0	372.491	2348.97	0	6537.59	1056.66	15082.1	0	7069.72	0	0	22007.4	76.0185	62175.6	1930.87	243.259	3527.26	281.269	24865.7	0	0	0	448.509	2561.82	212.852	15218.9	0	1155.48	106.426	881.815	0	0	0	114.028	98.8241	0	0	98.8241	0	0	0	98.8241	0	0	0	0	0	13440.1
BUH00317	1	7.60185	91.2222	2744.27	53.213	4500.3	722.176	7974.34	7.60185	3253.59	15.2037	0	4036.58	15.2037	43566.2	1664.81	83.6204	7122.94	851.408	1786.44	7.60185	0	7.60185	448.509	3527.26	357.287	1353.13	7.60185	266.065	15.2037	418.102	0	0	1064.26	22.8056	15.2037	0	30.4074	7.60185	0	0	0	7.60185	7.60185	0	15.2037	0	0	2995.13
BUH00322	1	15.2037	114.028	1657.2	60.8148	5967.45	281.269	7487.83	0	5275.69	76.0185	0	7419.41	0	85665.3	3253.59	136.833	1239.1	91.2222	4933.6	7.60185	0	30.4074	76.0185	866.611	22.8056	3572.87	0	410.5	136.833	653.759	0	0	30.4074	7.60185	30.4074	0	7.60185	0	30.4074	0	0	22.8056	0	0	129.231	0	0	26614.1
BUH00328	1	15.2037	136.833	904.62	15.2037	10999.9	152.037	2957.12	0	2736.67	83.6204	0	2455.4	0	171612	9122.22	630.954	2569.43	167.241	843.806	0	0	0	22.8056	342.083	15.2037	828.602	0	1337.93	98.8241	4127.81	0	0	45.6111	15.2037	129.231	22.8056	0	0	0	22.8056	0	45.6111	15.2037	0	83.6204	0	0	10536.2
BUH00330	1	0	566.36	755.147	46.2335	4665.73	901.553	5910.18	0	15183.8	111.731	0	10822.5	0	5355.38	127.142	42.3807	2978.21	119.437	3324.96	0	0	0	173.376	847.614	46.2335	2839.51	0	315.929	0	196.492	0	0	0	0	38.5279	0	0	354.457	73.203	0	0	0	0	0	0	0	0	31851
BUH00331	1	104.025	69.3502	766.705	0	2454.23	670.386	4561.7	0	2854.92	3.85279	42.3807	3166.99	0	11146.1	250.431	130.995	1417.83	65.4974	443.071	23.1167	0	42.3807	34.6751	1063.37	134.848	982.462	0	362.162	127.142	300.518	130.995	0	601.035	50.0863	154.112	0	0	96.3198	7.70558	0	92.467	80.9086	23.1167	0	0	69.3502	0	45378.2
BUH00332	1	0	215.756	3259.46	0	13226.6	932.375	19464.3	0	9967.17	0	0	11415.8	0	26715.2	793.675	227.315	2296.26	61.6446	1109.6	0	0	0	73.203	2161.42	61.6446	1995.75	0	847.614	92.467	1329.21	57.7919	0	350.604	61.6446	88.6142	0	0	200.345	0	0	0	61.6446	0	0	0	0	0	134470
BUH00372	1	26.9695	381.426	1132.72	0	10233	1252.16	18435.6	0	10383.3	61.6446	34.6751	22789.3	0	9400.81	204.198	269.695	2011.16	65.4974	4877.63	138.7	0	46.2335	134.848	4449.97	77.0558	3579.24	0	678.091	50.0863	335.193	3.85279	0	308.223	26.9695	80.9086	0	0	157.964	38.5279	73.203	30.8223	169.523	42.3807	0	0	69.3502	0	126429
BUH00377	1	0	1140.69	1813.09	84.0506	14943	2335.41	26397.9	0	21655	360.217	0	52399.6	66.0398	12145.3	354.213	72.0434	5769.47	186.112	25275.2	0	0	0	600.361	3644.19	78.047	11112.7	204.123	900.542	0	270.163	0	0	60.0361	0	0	0	0	2209.33	234.141	0	0	216.13	0	0	0	0	0	45621.5
BUH00429	1	0	549.217	943.655	0	6665.5	1427.97	9756.1	0	7614.15	114.836	0	10515	0	9331.7	384.452	129.815	1812.42	74.8933	6995.03	0	0	0	89.8719	1492.87	84.879	4483.61	114.836	833.812	64.9075	409.417	0	49.9288	124.822	254.637	0	0	0	109.843	0	0	0	74.8933	0	0	0	0	0	58686.4
TST0006	1	4.99288	564.196	1482.89	0	9406.6	1877.32	17020.7	0	9781.06	114.836	54.9217	16496.5	0	9711.16	259.63	114.836	2146.94	69.9004	8502.88	49.9288	24.9644	0	164.765	3185.46	109.843	4508.58	0	993.584	69.9004	484.31	0	54.9217	119.829	349.502	39.9431	0	0	169.758	19.9715	9.98577	24.9644	129.815	24.9644	0	0	0	0	59090.8
TST001	1	0	257.923	700.078	63.1649	47247.4	257.923	5900.66	0	5563.78	36.8462	31.5825	8364.09	84.2199	1.03236e+06	22107.7	2300.26	10622.2	573.748	1058.01	10.5275	0	0	42.11	363.198	52.6374	1242.24	84.2199	4526.82	268.451	10432.7	0	0	5.26374	0	5.26374	0	0	0	0	0	0	0	0	0	10.5275	63.1649	0	7758.76
TST0010	1	50.0333	19.1304	197.19	16.1872	1515.71	877.054	14842.2	11.7725	3665.67	11.7725	8.8294	12214	33.8461	320.802	14.7157	32.3745	3327.21	33.8461	2492.84	52.9764	39.7323	16.1872	63.2774	1801.2	104.481	5749.41	11.7725	297.257	77.9931	132.441	32.3745	26.4882	281.069	83.8793	160.401	44.147	20.6019	89.7656	22.0735	82.4078	57.3911	303.143	35.3176	30.9029	125.083	22.0735	13.2441	13885.7
TST0012	1	26.9877	25.0601	111.806	25.0601	863.608	643.851	5734.9	0	1989.38	11.5662	23.1324	4765.27	44.337	389.395	0	136.866	2388.42	42.4093	1669.39	28.9154	55.9032	9.63848	55.9032	1621.19	196.625	2775.88	28.9154	1023.61	79.0355	611.08	26.9877	26.9877	393.25	154.216	300.721	55.9032	21.2047	0	0	86.7463	136.866	314.215	26.9877	36.6262	300.721	40.4816	21.2047	13035.1
TST0013	1	28.6718	0	147.269	14.3359	718.098	211.129	1738.55	5.21305	398.799	5.21305	2.60653	1351.48	6.51632	217.645	0	13.0326	1711.18	41.7044	466.568	20.8522	10.4261	7.81958	16.9424	338.848	46.9175	484.814	0	112.081	35.1881	129.023	13.0326	10.4261	122.507	28.6718	45.6142	10.4261	9.12284	0	0	6.51632	2.60653	35.1881	18.2457	5.21305	54.7371	50.8273	0	26163
TST0014	1	22.7592	14.2245	219.057	19.9143	1291.58	369.837	2711.19	8.53469	836.399	11.3796	2.8449	1510.64	19.9143	3209.04	56.8979	65.4326	1476.5	79.6571	1149.34	19.9143	42.6734	14.2245	28.449	637.257	76.8122	844.934	76.8122	238.971	59.7428	201.988	51.2081	31.2939	241.816	62.5877	108.106	42.6734	48.3632	17.0694	22.7592	42.6734	31.2939	68.2775	45.5183	54.053	102.416	19.9143	11.3796	18659.7
TST0015	1	2.68811	72.5789	155.91	32.2573	1677.38	752.671	3728.41	10.7524	1534.91	24.193	10.7524	5486.43	21.5049	790.304	16.1287	72.5789	5432.67	102.148	3096.7	18.8168	5.37622	5.37622	104.836	1612.87	91.3957	3405.83	2.68811	575.255	53.7622	389.776	26.8811	34.9454	196.232	107.524	40.3216	16.1287	43.0097	32.2573	8.06433	8.06433	29.5692	24.193	59.1384	16.1287	18.8168	18.8168	8.06433	20265.7
TST0016	1	0	250.861	1322.72	30.4074	22759.9	68.4167	3382.82	0	4165.82	45.6111	0	4492.7	0	341034	20601	1649.6	4469.89	471.315	927.426	0	0	0	38.0093	205.25	45.6111	760.185	98.8241	3207.98	174.843	6841.67	7.60185	53.213	106.426	0	7.60185	0	0	0	0	0	0	45.6111	0	0	91.2222	0	0	2204.54
TST0020	1	5.26374	178.967	1463.32	52.6374	15233.3	515.847	7190.27	0	4489.97	42.11	0	5763.8	42.11	367962	12738.3	926.419	4821.59	336.88	3010.86	0	0	0	89.4837	873.782	157.912	2747.67	105.275	1594.91	147.385	3979.39	0	0	63.1649	21.055	10.5275	0	0	15.7912	0	0	0	0	0	0	0	0	0	109460
TST0021	1	0	78.9562	863.254	36.8462	20007.5	289.506	4926.86	0	3610.93	0	0	4089.93	0	277863	9885.31	1215.92	4179.41	231.605	1363.31	63.1649	5.26374	0	26.3187	563.221	21.055	1131.71	0	2584.5	142.121	4342.59	0	0	57.9012	26.3187	36.8462	0	0	0	0	0	0	63.1649	26.3187	0	68.4287	0	0	59869.8
TST0022	1	50.4712	40.377	257.403	55.5184	1726.12	958.954	5203.59	50.4712	1837.15	35.3299	0	7868.47	50.4712	2432.71	65.6126	282.639	3285.68	80.754	1453.57	95.8954	126.178	70.6597	80.754	1135.6	222.073	2543.75	10.0942	918.577	191.791	529.948	65.6126	45.4241	292.733	100.942	206.932	45.4241	35.3299	40.377	5.04712	131.225	161.508	247.309	116.084	121.131	287.686	50.4712	0	138150
TST0028	1	26.0653	29.9751	185.063	22.1555	1172.94	538.248	4998.01	18.2457	1930.13	16.9424	24.762	3655.65	19.5489	2189.48	16.9424	54.7371	2035.7	35.1881	1699.46	40.4012	35.1881	23.4587	28.6718	1180.76	84.7121	1875.4	15.6392	500.453	83.4088	284.111	19.5489	20.8522	199.399	71.6795	118.597	31.2783	23.4587	33.8848	11.7294	44.3109	31.2783	84.7121	52.1305	22.1555	165.514	13.0326	13.0326	17463.7
TST0029	1	0	126.076	792.477	12.0072	6369.84	42.0253	1963.18	0	1446.87	0	0	1687.02	0	89946.2	6237.76	234.141	1584.95	150.09	882.531	24.0145	6.00361	0	6.00361	210.127	6.00361	564.34	0	1050.63	66.0398	2641.59	0	0	6.00361	12.0072	102.061	0	0	0	0	0	0	36.0217	18.0108	0	66.0398	0	0	1374.83
TST0030	1	24.4354	20.7701	83.0804	34.2096	13030.2	338.43	2345.8	12.2177	1026.29	14.6612	10.9959	2006.15	17.1048	24038.3	106.294	357.979	1780.12	21.9919	381.192	20.7701	56.2014	34.2096	19.5483	731.841	43.9837	888.227	17.1048	1003.07	46.4273	1067.83	18.3266	3.66531	131.951	48.8708	62.3103	15.883	13.4395	12.2177	8.55239	26.879	25.6572	17.1048	14.6612	9.77416	45.2055	29.3225	4.88708	14978.9
TST0031	1	0	100.011	747.452	0	11811.8	173.704	3495.13	0	2642.4	0	0	2273.94	0	193222	8700.97	557.957	2989.81	184.231	905.364	0	0	0	36.8462	473.737	0	600.067	0	1263.3	136.857	3289.84	0	10.5275	15.7912	15.7912	21.055	0	0	0	73.6924	0	0	31.5825	0	0	21.055	0	0	4547.88
TST0032	1	29.5692	59.1384	193.544	69.8908	1352.12	792.992	4236.46	13.4405	3249.92	16.1287	18.8168	3271.43	26.8811	327.949	5.37622	123.653	3069.82	69.8908	1596.74	139.782	18.8168	139.782	72.5789	916.645	134.405	2107.48	24.193	744.606	96.7719	352.142	45.6979	69.8908	153.222	263.435	174.727	59.1384	0	29.5692	0	40.3216	48.386	94.0838	26.8811	59.1384	126.341	0	0	25545.1
TST0034	1	9.63848	21.2047	179.276	13.4939	1073.73	410.599	3172.99	23.1324	1387.94	7.71079	0	2027.94	7.71079	443.37	0	30.8431	969.631	38.5539	979.27	32.7708	17.3493	7.71079	26.9877	686.26	48.1924	771.079	5.78309	200.48	55.9032	131.083	17.3493	25.0601	167.71	75.1802	53.9755	26.9877	25.0601	17.3493	9.63848	26.9877	40.4816	53.9755	36.6262	25.0601	158.071	11.5662	9.63848	6174.41
TST0035	1	0	167.241	995.843	15.2037	4735.95	266.065	3512.06	0	1596.39	22.8056	0	2090.51	0	322326	18183.6	554.935	2668.25	334.482	1284.71	15.2037	0	0	22.8056	342.083	7.60185	912.222	76.0185	744.982	45.6111	1451.95	0	0	0	0	30.4074	0	0	30.4074	0	15.2037	15.2037	22.8056	7.60185	0	0	106.426	0	6134.7
TST0036	1	0	355.807	2027.02	53.9102	14739	646.922	9800.87	0	6792.69	10.782	0	6544.7	0	192449	6717.21	636.14	2328.92	183.295	3622.77	10.782	0	0	107.82	1692.78	86.2563	2447.52	21.5641	1186.02	118.602	2479.87	0	0	107.82	0	10.782	0	0	64.6922	0	32.3461	0	86.2563	64.6922	0	97.0384	0	0	57457.5
TST0038	1	0	172.513	2630.82	0	6404.53	409.718	6393.75	0	4161.87	0	0	2102.5	0	72045.6	4463.76	32.3461	1045.86	43.1282	1336.97	0	0	0	43.1282	183.295	0	1099.77	0	431.282	43.1282	690.051	0	43.1282	32.3461	32.3461	388.153	0	0	0	0	0	0	64.6922	0	0	107.82	0	0	18264.8
TST0039	1	0	90.0542	438.264	0	4850.92	36.0217	1669	0	1236.74	0	0	936.564	0	57040.3	3572.15	288.174	930.56	108.065	594.358	0	0	0	24.0145	138.083	0	498.3	0	594.358	66.0398	1266.76	0	60.0361	12.0072	0	36.0217	0	0	0	0	0	0	6.00361	0	0	36.0217	0	0	2005.21
TST0041	1	39.8285	133.71	554.755	39.8285	3797.94	975.799	14887.3	28.449	4187.69	45.5183	8.53469	12161.9	19.9143	3268.79	28.449	88.1918	2534.8	36.9837	7206.12	25.6041	14.2245	8.53469	73.9673	3024.12	102.416	5735.31	28.449	950.195	85.3469	395.441	25.6041	36.9837	219.057	65.4326	79.6571	42.6734	42.6734	125.175	8.53469	36.9837	28.449	73.9673	22.7592	8.53469	65.4326	5.68979	22.7592	15527.4
TST0042	1	101.265	75.9486	1108.85	35.4427	4577.17	516.45	5149.31	0	2116.43	30.3794	15.1897	1432.9	0	21513.7	906.32	182.277	1017.71	91.1383	1088.6	50.6324	116.454	70.8853	35.4427	663.284	116.454	916.446	15.1897	384.806	141.771	754.423	0	65.8221	156.96	75.9486	202.53	0	15.1897	25.3162	40.5059	141.771	0	197.466	40.5059	0	20.253	0	0	17225.1
TST0043	1	3.66531	2.44354	6.10885	7.33062	39.0967	45.2055	153.943	0	19.5483	0	0	128.286	1.22177	23.2136	0	10.9959	387.301	3.66531	24.4354	3.66531	2.44354	2.44354	2.44354	145.391	17.1048	65.9756	0	14.6612	30.5443	18.3266	15.883	1.22177	50.0926	80.6369	15.883	4.88708	4.88708	0	3.66531	13.4395	42.762	12.2177	7.33062	6.10885	9.77416	6.10885	2.44354	1627.4
TST0045	1	2.44354	6.10885	114.846	39.0967	448.39	147.834	1229.1	0	179.6	1.22177	3.66531	408.071	3.66531	52.5361	0	21.9919	1466.12	30.5443	185.709	3.66531	6.10885	2.44354	9.77416	342.096	43.9837	227.249	4.88708	139.282	43.9837	230.915	9.77416	6.10885	87.9675	34.2096	30.5443	9.77416	2.44354	8.55239	8.55239	8.55239	4.88708	18.3266	8.55239	4.88708	6.10885	6.10885	4.88708	3054.43
TST0047	1	23.4587	37.7946	149.875	15.6392	573.436	225.465	1751.59	6.51632	804.113	11.7294	6.51632	1784.17	10.4261	1488.33	32.5816	44.3109	1468.78	48.2207	1351.48	27.3685	11.7294	0	22.1555	317.996	80.8023	844.515	9.12284	200.703	72.9827	129.023	18.2457	10.4261	80.8023	53.4338	45.6142	22.1555	19.5489	5.21305	9.12284	27.3685	20.8522	53.4338	19.5489	11.7294	69.0729	16.9424	0	27064.9
TST004V1	1	0	64.6922	215.641	0	1024.29	215.641	1735.91	0	1067.42	0	0	1099.77	0	11278	194.077	690.051	905.691	10.782	905.691	851.781	64.6922	0	10.782	474.41	75.4743	840.999	0	1487.92	107.82	603.794	0	32.3461	194.077	43.1282	3482.6	0	0	0	0	129.384	247.987	1110.55	226.423	21.5641	43.1282	0	0	7579.77
TST005	1	16.3871	14.046	142.802	16.3871	978.541	280.921	2746	0	648.459	2.34101	0	2621.93	7.02302	294.967	0	74.9123	3539.6	25.7511	1025.36	28.0921	21.0691	0	18.7281	664.846	53.8432	821.694	11.705	208.35	32.7741	236.442	18.7281	14.046	161.53	30.4331	67.8892	0	16.3871	18.7281	4.68202	0	4.68202	30.4331	21.0691	4.68202	39.7971	0	0	54693
TST006	1	1.52284	19.797	45.6853	10.6599	2830.97	109.645	903.047	4.56853	345.686	4.56853	9.13707	1111.68	10.6599	29625.4	255.838	194.924	1390.36	15.2284	199.493	13.7056	12.1828	3.04569	10.6599	272.589	19.797	344.163	6.09138	415.737	35.0254	444.671	10.6599	1.52284	62.4366	30.4569	51.7767	15.2284	4.56853	6.09138	6.09138	24.3655	12.1828	35.0254	10.6599	9.13707	31.9797	13.7056	0	3010.66
TST007	1	30.4074	76.0185	1049.06	106.426	6149.9	182.444	4279.84	0	1968.88	53.213	0	3595.68	0	189849	10992.3	357.287	2196.94	152.037	1634.4	0	53.213	30.4074	22.8056	524.528	7.60185	1239.1	0	547.333	53.213	1596.39	0	0	15.2037	53.213	30.4074	0	30.4074	0	0	0	0	22.8056	15.2037	0	22.8056	0	0	9547.93
TST008	1	60.7589	35.4427	521.514	96.2015	2774.65	75.9486	972.142	0	683.537	10.1265	0	445.565	0	25852.9	1002.52	146.834	617.715	25.3162	202.53	50.6324	60.7589	20.253	10.1265	101.265	10.1265	273.415	0	354.427	75.9486	789.865	0	0	35.4427	30.3794	136.707	10.1265	20.253	0	10.1265	91.1383	0	20.253	50.6324	0	5.06324	0	0	12648
TST009	1	10.1265	146.834	1681	55.6956	4992.35	344.3	8207.51	0	3448.07	40.5059	0	2465.8	0	12080.9	420.249	106.328	865.814	45.5691	4526.54	30.3794	50.6324	0	20.253	1559.48	70.8853	2779.72	0	506.324	60.7589	627.842	0	0	136.707	15.1897	141.771	30.3794	25.3162	0	5.06324	55.6956	0	60.7589	20.253	0	25.3162	0	0	13817.6
TST25	1	50.6324	70.8853	1240.49	25.3162	2496.18	501.261	3174.65	0	1402.52	5.06324	0	1458.21	15.1897	8860.67	420.249	227.846	1230.37	91.1383	1903.78	0	0	0	75.9486	764.549	50.6324	1063.28	0	617.715	10.1265	617.715	0	0	81.0118	5.06324	91.1383	0	0	5.06324	0	0	0	0	5.06324	0	0	0	0	59523.4
TST26	1	0	859.009	8225.2	136.833	12125	897.019	24850.5	0	12869.9	197.648	0	24341.1	76.0185	87565.7	4887.99	136.833	1429.15	182.444	28879.4	0	0	0	228.056	4697.95	76.0185	18632.1	30.4074	790.593	15.2037	957.833	0	0	106.426	136.833	53.213	0	0	266.065	0	0	0	0	30.4074	0	0	0	0	13478.1
UCH00001	1	9.08144	54.4886	223.403	23.6117	1878.04	381.421	6524.11	10.8977	2737.15	14.5303	9.08144	6262.56	27.2443	1954.33	27.2443	43.5909	733.78	18.1629	3603.52	10.8977	16.3466	1.81629	65.3864	1218.73	39.9583	2263.1	29.0606	386.869	38.1421	116.242	18.1629	9.08144	56.3049	19.9792	52.6724	7.26515	7.26515	69.019	5.44886	34.5095	32.6932	112.61	18.1629	9.08144	52.6724	32.6932	12.714	17648.9
UCH00002	1	29.2625	49.5211	171.073	56.274	1526.15	938.651	6302.69	0	2145.17	38.2663	0	3682.57	24.7606	369.158	0	112.548	3651.06	33.7644	1301.06	56.274	76.5327	29.2625	40.5173	1577.92	92.2894	2352.25	13.5058	1100.72	200.336	623.516	36.0154	45.0192	306.131	63.0269	186.83	27.0115	33.7644	29.2625	22.5096	60.7759	40.5173	153.065	90.0384	31.5135	175.575	13.5058	0	50034.4
UCH00003	1	5.26374	68.4287	1484.38	57.9012	5326.91	284.242	5300.59	0	2742.41	21.055	0	2331.84	0	46878.9	2900.32	189.495	752.715	100.011	905.364	0	63.1649	0	52.6374	289.506	42.11	589.539	0	352.671	63.1649	431.627	0	0	57.9012	0	94.7474	31.5825	78.9562	5.26374	0	15.7912	0	52.6374	52.6374	21.055	105.275	0	0	25155.4
UCH00004	1	22.2924	99.729	708.663	31.6786	3109.2	1213.17	9049.53	9.38626	7214.52	28.1588	0	9422.63	30.5054	943.319	12.9061	43.4115	4043.13	97.3825	4750.62	41.0649	11.7328	8.21298	131.408	625.36	105.595	3849.54	23.4657	361.371	129.061	150.18	16.426	8.21298	100.902	29.3321	62.184	10.5595	22.2924	46.9313	18.7725	29.3321	26.9855	76.2634	36.3718	18.7725	122.021	0	12.9061	87894.1
UCH00005	1	0	94.8648	689.018	0	4223.98	1058.49	6370.92	0	4039.24	0	0	6490.75	0	8847.39	259.63	69.9004	1412.99	74.8933	1462.92	44.936	0	0	19.9715	1063.48	114.836	1752.5	0	404.424	179.744	289.587	74.8933	0	94.8648	284.594	74.8933	0	0	59.9146	0	0	0	134.808	0	0	0	0	0	38595
UCH00006	1	0	78.9562	1110.65	31.5825	10274.8	252.66	5242.69	0	3421.43	0	0	3147.72	0	178488	8448.31	394.781	2158.14	168.44	910.628	26.3187	26.3187	0	47.3737	436.891	42.11	668.496	0	958.001	100.011	2342.37	0	0	63.1649	63.1649	26.3187	0	0	0	0	0	0	42.11	57.9012	0	57.9012	0	0	26982
UCH00007	1	15	49	128	16	591	151	2809	6	1709	14	28	3169	23	1201	27	29	904	20	2289	11	29	7	30	678	41	1696	16	508	18	124	13	15	49	63	55	16	5	28	11	20	26	75	20	10	72	20	2	11265
UCH00009	1	0	524.253	1632.67	0	9816.01	1373.04	14828.9	0	13940.1	69.9004	0	17500.1	0	11913	469.331	104.851	2905.86	174.751	6041.39	0	0	0	134.808	2396.58	134.808	4273.91	69.9004	1088.45	149.787	594.153	0	89.8719	234.666	249.644	104.851	0	0	114.836	54.9217	0	59.9146	134.808	84.879	0	0	0	0	102015
UCH00010	1	15.7567	38.2663	337.644	20.2586	2539.08	796.84	16497.3	11.2548	3887.41	4.50192	0	10388.2	15.7567	429.934	0	20.2586	2363.51	33.7644	2820.45	22.5096	6.75288	11.2548	85.5365	4029.22	83.2856	3279.65	33.7644	353.401	76.5327	123.803	11.2548	24.7606	702.3	18.0077	67.5288	27.0115	29.2625	40.5173	0	18.0077	18.0077	69.7798	51.7721	9.00384	78.7836	40.5173	0	52260.6
UCH00013	1	31.2783	80.8023	413.134	32.5816	2304.17	729.827	12800.7	19.5489	10035.1	18.2457	9.12284	9683.25	18.2457	461.355	6.51632	40.4012	2051.34	28.6718	5920.72	23.4587	20.8522	16.9424	92.5317	3084.82	61.2534	4550.99	36.4914	728.524	72.9827	332.332	5.21305	27.3685	129.023	33.8848	22.1555	15.6392	19.5489	97.7447	23.4587	24.762	11.7294	49.524	48.2207	13.0326	93.8349	83.4088	10.4261	26792.5
UCH00015	1	0	363.198	1094.86	78.9562	47389.5	178.967	5911.18	0	5905.92	42.11	73.6924	7158.69	42.11	693125	27618.9	3110.87	9227.34	463.209	968.529	0	0	0	15.7912	131.594	10.5275	1005.38	178.967	6048.04	368.462	15122.7	0	0	0	0	0	0	0	0	0	0	0	0	0	0	0	10.5275	0	331.616
UCH00017	1	0	57.9012	589.539	10.5275	4347.85	278.978	5379.55	0	6379.66	21.055	0	4489.97	10.5275	65849.4	1194.87	121.066	968.529	31.5825	1579.12	0	0	0	10.5275	1142.23	0	1652.82	36.8462	368.462	31.5825	510.583	0	0	78.9562	0	5.26374	0	0	0	0	0	0	0	0	0	26.3187	0	0	130499
UCH00018	1	21.5295	180.848	594.215	22.606	3094.87	793.363	13945.7	11.8412	10970.4	41.9826	8.61181	13226.7	24.759	1917.2	29.0649	37.6767	1461.85	34.4472	8820.65	16.1471	12.9177	3.22943	161.471	1117.38	72.1239	6116.54	15.0707	541.467	24.759	121.642	23.6825	47.3649	82.8887	26.9119	58.1297	12.9177	15.0707	72.1239	23.6825	17.2236	29.0649	74.2769	13.9942	12.9177	22.606	17.2236	3.22943	45798.7
UCH00019	1	0	226.341	2126.55	42.11	6727.07	231.605	7337.66	0	4084.67	47.3737	10.5275	4058.35	0	59180.3	3205.62	368.462	857.99	63.1649	2247.62	0	0	0	89.4837	421.1	31.5825	1768.62	0	442.155	121.066	1210.66	0	0	42.11	0	0	0	0	0	0	0	0	0	0	0	31.5825	36.8462	0	26581.9
UCH00020	1	0	129.231	995.843	76.0185	6735.24	304.074	3983.37	0	2128.52	0	76.0185	2698.66	0	130205	7358.59	372.491	1680.01	167.241	2493.41	15.2037	0	15.2037	45.6111	661.361	45.6111	1786.44	0	897.019	22.8056	1459.56	0	0	83.6204	478.917	121.63	0	0	7.60185	0	7.60185	0	60.8148	60.8148	22.8056	98.8241	0	0	14960.4
UCH00021	1	0	163.176	1826.52	47.3737	5505.88	178.967	5405.87	0	4147.83	0	0	3063.5	0	69097.2	4063.61	326.352	1036.96	84.2199	1810.73	0	0	31.5825	52.6374	647.441	26.3187	1326.46	0	463.209	68.4287	958.001	0	0	26.3187	5.26374	31.5825	0	0	26.3187	0	0	0	21.055	15.7912	5.26374	31.5825	0	0	20960.2
UCH00026	1	59.1384	26.8811	94.0838	77.9552	857.507	336.014	2249.95	5.37622	1258.04	8.06433	8.06433	1411.26	0	325.261	0	64.5146	779.552	26.8811	981.16	24.193	16.1287	0	13.4405	736.542	45.6979	1032.23	2.68811	150.534	51.0741	110.212	59.1384	24.193	88.7076	123.653	64.5146	29.5692	18.8168	10.7524	13.4405	26.8811	26.8811	40.3216	13.4405	13.4405	18.8168	18.8168	10.7524	6787.48
UCH00028	1	0	76.0185	1360.73	0	7753.89	212.852	6317.14	0	2774.68	0	0	5085.64	0	211689	10118.1	433.306	2234.94	250.861	2516.21	0	0	0	0	1079.46	45.6111	1634.4	76.0185	653.759	98.8241	1178.29	0	0	91.2222	372.491	30.4074	0	0	0	0	0	0	45.6111	22.8056	0	15.2037	0	0	7563.84
UCH00029	1	0	334.523	903.712	0	7209.73	1238.24	11413.7	0	7883.77	0	0	17679.8	0	9860.95	254.637	69.9004	2121.98	49.9288	12112.7	0	0	49.9288	124.822	3090.6	114.836	6106.3	64.9075	728.961	64.9075	414.409	0	0	139.801	214.694	74.8933	0	0	419.402	59.9146	0	0	99.8577	0	0	0	0	0	74943.2
UCH00030	1	0	159.772	1303.14	0	5247.52	808.847	8742.54	0	4663.35	0	0	5951.52	0	4873.06	84.879	94.8648	1702.57	249.644	2291.73	124.822	0	0	64.9075	1572.76	59.9146	1622.69	0	449.36	49.9288	344.509	14.9787	0	184.737	164.765	64.9075	0	0	89.8719	0	0	0	54.9217	0	0	0	0	0	71518.1
UCH00031	1	8.06433	94.0838	166.663	26.8811	3317.13	282.251	2432.74	10.7524	2763.38	21.5049	8.06433	2585.96	0	3368.2	29.5692	137.094	1470.4	40.3216	2077.91	5.37622	13.4405	10.7524	61.8265	889.764	48.386	1736.52	2.68811	424.721	21.5049	282.251	34.9454	24.193	67.2027	86.0195	72.5789	18.8168	8.06433	21.5049	5.37622	18.8168	45.6979	29.5692	18.8168	0	18.8168	13.4405	2.68811	33778.8
UCH00036	1	9.17457	39.7565	273.708	18.3491	1565.79	492.369	9280.08	15.291	2972.56	15.291	24.4655	8280.05	29.0528	455.67	19.8782	79.513	1772.22	44.3438	2772.25	22.9364	21.4073	7.64548	38.2274	1152.94	79.513	2708.03	0	373.099	36.6983	145.264	38.2274	15.291	230.893	103.978	79.513	13.7619	18.3491	45.8729	18.3491	47.402	96.333	252.301	22.9364	21.4073	103.978	35.1692	16.8201	9165.4
UCH00039	1	0	156.094	948.571	30.0181	7882.75	150.09	3301.99	0	1843.11	0	0	2071.25	0	87466.7	5721.45	420.253	2365.42	240.145	1789.08	6.00361	0	0	24.0145	630.38	24.0145	1404.85	0	828.499	102.061	2203.33	0	0	78.047	12.0072	42.0253	0	6.00361	0	0	30.0181	6.00361	18.0108	24.0145	0	138.083	6.00361	0	6718.05
UCH00040	1	0	142.121	1247.51	31.5825	3321.42	336.88	4868.96	0	2731.88	10.5275	0	2916.11	0	23834.2	1015.9	73.6924	2716.09	247.396	1837.05	21.055	0	0	105.275	1068.54	100.011	1568.6	0	173.704	89.4837	278.978	84.2199	5.26374	121.066	5.26374	0	21.055	21.055	26.3187	0	26.3187	15.7912	21.055	78.9562	0	89.4837	15.7912	26.3187	4047.82
UCH00041	1	0	395.296	1756.03	106.426	31958.2	349.685	8225.2	121.63	5450.53	68.4167	0	7518.23	7.60185	818453	42768	1930.87	9008.2	608.148	1900.46	0	0	136.833	106.426	1102.27	7.60185	1854.85	243.259	4849.98	570.139	9494.71	7.60185	7.60185	136.833	0	7.60185	0	0	38.0093	0	15.2037	0	45.6111	0	0	60.8148	0	0	9274.26
UCH00042	1	42.3807	493.157	1267.57	0	11481.3	2142.15	29978.6	0	24530.7	80.9086	50.0863	30556.5	0	4130.19	73.203	104.025	1564.23	104.025	9404.66	61.6446	69.3502	0	154.112	5941	134.848	5941	0	1282.98	154.112	681.944	0	7.70558	288.959	61.6446	104.025	0	0	107.878	42.3807	84.7614	46.2335	104.025	46.2335	0	0	0	0	75795.9
UCH00045	1	28.9154	9.63848	194.697	11.5662	826.982	271.805	8333.43	7.71079	2858.77	7.71079	0	4244.79	7.71079	206.264	0	32.7708	506.984	13.4939	1758.06	30.8431	7.71079	13.4939	19.277	1754.2	26.9877	1709.87	11.5662	92.5294	44.337	96.3848	7.71079	9.63848	333.491	71.3248	125.3	34.6985	5.78309	34.6985	25.0601	19.277	21.2047	61.6863	32.7708	9.63848	102.168	38.5539	19.277	7203.8
UCH00046	1	0	47.3737	1400.16	15.7912	2868.74	126.33	4337.33	0	2021.28	15.7912	0	1952.85	0	16233.4	679.023	89.4837	257.923	26.3187	1047.49	0	0	10.5275	31.5825	689.55	15.7912	668.496	10.5275	194.759	0	157.912	42.11	0	0	0	26.3187	0	0	0	0	5.26374	0	0	0	0	63.1649	0	0	18570.5
UCH00047	1	18.8168	34.9454	75.2671	10.7524	967.719	220.425	1924.69	13.4405	1365.56	21.5049	5.37622	2580.58	16.1287	260.747	5.37622	53.7622	3400.46	51.0741	913.957	37.6335	2.68811	2.68811	16.1287	612.889	29.5692	1596.74	8.06433	389.776	18.8168	376.335	29.5692	13.4405	34.9454	61.8265	32.2573	10.7524	10.7524	13.4405	2.68811	16.1287	40.3216	13.4405	16.1287	5.37622	5.37622	5.37622	2.68811	3981.09
UCH00048	1	0	326.352	2268.67	36.8462	5400.6	889.573	13675.2	0	7179.75	63.1649	0	13227.8	0	9227.34	247.396	210.55	1205.4	73.6924	8295.66	0	0	5.26374	194.759	3052.97	84.2199	6974.46	31.5825	831.672	31.5825	273.715	15.7912	21.055	121.066	0	42.11	0	0	94.7474	0	57.9012	0	73.6924	0	0	115.802	0	0	22781.5
UCH00050	1	37.2553	102.452	270.101	167.649	3269.15	521.574	3297.09	0	1201.48	27.9414	9.31381	2579.93	9.31381	46215.1	903.44	121.08	1248.05	83.8243	773.047	46.5691	0	37.2553	55.8829	307.356	55.8829	670.595	27.9414	325.984	9.31381	614.712	0	9.31381	37.2553	46.5691	37.2553	0	37.2553	74.5105	0	27.9414	0	55.8829	37.2553	0	74.5105	9.31381	0	15460.9
UCH00051	1	30.4074	60.8148	1132.68	0	6203.11	250.861	4135.41	0	2356.57	0	0	3983.37	0	159266	7951.54	281.269	2113.32	129.231	1619.19	30.4074	15.2037	0	144.435	600.546	45.6111	1239.1	0	813.398	53.213	1322.72	0	0	45.6111	0	15.2037	0	0	0	0	7.60185	0	45.6111	15.2037	0	60.8148	76.0185	0	4789.17
UCH00054	1	19.4859	124.222	1081.47	31.6645	3600.01	1539.38	15895.6	29.2288	10025.5	41.4075	0	10938.9	26.7931	438.432	0	70.6363	4710.71	146.144	6705.57	34.1003	31.6645	21.9216	175.373	3083.64	102.301	5424.38	34.1003	869.557	129.094	355.617	51.1504	70.6363	302.031	46.2789	75.5077	31.6645	48.7147	73.072	31.6645	56.0219	26.7931	114.479	56.0219	34.1003	180.244	0	26.7931	47898.7
UCH00056	1	0	97.0384	1078.2	0	4636.28	280.333	4334.38	0	2307.36	0	0	2544.56	10.782	75140	2857.24	194.077	808.653	43.1282	1725.13	0	0	53.9102	10.782	797.871	21.5641	1110.55	0	452.846	32.3461	808.653	0	0	97.0384	0	21.5641	0	0	0	0	0	0	10.782	0	0	118.602	0	0	10814.4
UCH00059	1	19.8782	24.4655	110.095	3.05819	643.749	237.01	3345.66	4.58729	1631.54	10.7037	10.7037	2961.86	12.2328	555.062	15.291	25.9946	932.748	19.8782	1221.75	13.7619	7.64548	12.2328	12.2328	701.855	45.8729	1454.17	3.05819	299.703	33.6401	128.444	24.4655	13.7619	88.6875	29.0528	94.8039	21.4073	19.8782	25.9946	13.7619	48.9311	42.8147	105.508	27.5237	6.11638	42.8147	13.7619	4.58729	10708.3
UCH00061	1	0	1043.51	1467.91	0	11219	1662.63	18997.9	0	14364.5	199.715	0	25713.4	0	12012.9	189.73	84.879	3894.45	124.822	7229.7	0	0	0	319.545	1977.18	144.794	5137.68	0	863.769	74.8933	359.488	0	0	209.701	209.701	74.8933	0	0	189.73	49.9288	0	0	129.815	0	0	0	0	0	76680.7
UCH00062	1	0	149.787	484.31	0	3649.8	574.182	5382.33	0	3989.32	0	0	5177.62	0	5357.37	139.801	0	1348.08	49.9288	1093.44	0	0	0	79.8862	529.246	59.9146	1298.15	0	294.58	54.9217	174.751	0	0	89.8719	159.772	0	0	0	69.9004	0	0	0	0	0	0	0	0	0	57692.8
UCH00063	1	0	134.808	1003.57	0	4488.6	689.018	7434.41	0	5527.12	0	0	5861.65	0	7499.31	159.772	54.9217	1407.99	0	1018.55	0	0	0	0	694.011	0	1248.22	0	264.623	0	204.708	0	0	104.851	139.801	0	0	0	84.879	0	0	0	49.9288	0	0	0	0	0	39858.2
UCH00067	1	0	420.5	3935.44	32.3461	10135.1	690.051	10523.3	0	6285.93	129.384	0	7083.8	0	107303	5639.01	269.551	1638.87	204.859	7008.33	43.1282	0	0	237.205	1110.55	10.782	4517.67	0	700.833	43.1282	1207.59	0	0	75.4743	0	53.9102	0	0	107.82	0	53.9102	10.782	32.3461	43.1282	0	43.1282	0	0	40529.7
UCH00069	1	0	186.276	1043.15	93.1381	6147.12	307.356	4004.94	0	2449.53	65.1967	0	4414.75	0	106718	6007.41	465.691	1564.72	139.707	2347.08	0	0	0	83.8243	763.733	9.31381	1583.35	9.31381	586.77	83.8243	1061.77	0	0	46.5691	0	9.31381	0	0	0	0	0	0	18.6276	27.9414	0	27.9414	0	0	27131.1
UCH00072	1	18.8168	10.7524	48.386	24.193	3513.36	231.177	1322.55	10.7524	1120.94	0	16.1287	1994.58	13.4405	5916.53	24.193	96.7719	1887.05	21.5049	317.197	18.8168	5.37622	13.4405	21.5049	408.593	37.6335	970.407	2.68811	349.454	43.0097	314.509	13.4405	10.7524	40.3216	43.0097	45.6979	13.4405	0	5.37622	8.06433	5.37622	16.1287	8.06433	8.06433	2.68811	5.37622	10.7524	2.68811	7596.6
UCH00074	1	6	12	47	1	279	85	1402	1	637	4	6	815	3	270	5	30	794	15	543	1	8	2	14	548	21	367	15	212	6	47	0	2	22	18	72	14	6	0	3	38	10	33	9	1	29	2	0	2301
UCH00076	1	97.0384	118.602	3579.64	86.2563	7935.58	398.935	6986.76	0	4733.32	43.1282	0	3590.42	0	129277	7202.4	172.513	3234.61	323.461	2113.28	0	0	0	64.6922	539.102	97.0384	1638.87	0	582.23	129.384	1584.96	0	0	86.2563	53.9102	161.731	0	0	10.782	0	0	0	0	107.82	0	0	0	0	13154.1
UCH00079	1	0	118.602	1067.42	0	2997.41	377.371	3277.74	0	1703.56	0	0	1099.77	0	21596.4	948.82	0	431.282	21.5641	873.345	0	0	0	10.782	258.769	0	560.666	0	215.641	53.9102	258.769	0	0	97.0384	32.3461	75.4743	0	0	0	0	0	0	43.1282	0	0	10.782	0	0	29251.7
UCH00084	1	0	199.715	1822.4	0	7174.78	843.798	12572.1	0	6820.28	0	0	9291.76	0	8203.31	259.63	0	4488.6	264.623	2196.87	0	0	0	114.836	2681.18	114.836	1757.5	0	559.203	94.8648	619.118	0	49.9288	204.708	139.801	0	0	0	124.822	0	0	0	0	0	0	0	0	0	34970.2
UCH00088	1	0	84.0506	474.286	18.0108	4334.61	222.134	2317.4	0	1116.67	12.0072	0	1602.97	0	49697.9	2281.37	246.148	774.466	42.0253	1152.69	0	0	0	18.0108	450.271	6.00361	852.513	0	408.246	48.0289	1212.73	12.0072	60.0361	54.0325	0	36.0217	0	0	0	0	0	0	108.065	0	0	36.0217	0	0	2203.33
UCH00089	1	17.6588	27.9598	72.1068	11.7725	445.885	414.982	4298.45	4.4147	1999.86	13.2441	1.47157	3902.6	14.7157	690.165	8.8294	58.8627	3965.87	32.3745	1250.83	17.6588	30.9029	13.2441	38.2608	578.326	86.8225	3300.73	5.88627	338.461	58.8627	266.354	17.6588	17.6588	91.2372	42.6755	76.5215	23.5451	11.7725	17.6588	1.47157	32.3745	32.3745	85.3509	23.5451	14.7157	72.1068	33.8461	14.7157	12564.2
UCH00091	1	0	420.5	2900.37	86.2563	7267.09	485.192	9164.73	0	5272.42	43.1282	0	5326.33	0	109535	6695.65	86.2563	1304.63	140.167	5207.73	0	0	0	97.0384	1929.99	64.6922	3428.69	0	582.23	97.0384	991.948	0	0	43.1282	0	97.0384	0	21.5641	140.167	32.3461	0	0	32.3461	0	0	118.602	0	0	13315.8
UCH00092	1	0	0	234.666	0	1992.16	534.239	3699.73	0	2880.89	0	0	4628.4	0	7199.74	154.779	0	1148.36	0	559.203	49.9288	0	0	0	669.047	0	1103.43	0	269.616	49.9288	214.694	0	0	59.9146	209.701	0	49.9288	0	69.9004	0	0	0	0	0	0	0	0	0	31969.4
UCH00093	1	0	129.384	1078.2	43.1282	7116.15	194.077	4895.05	0	3633.55	32.3461	0	4690.19	0	136641	6727.99	237.205	1951.55	129.384	3353.21	0	0	0	129.384	927.255	21.5641	2091.72	0	700.833	172.513	1541.83	0	0	53.9102	64.6922	97.0384	0	10.782	10.782	0	0	0	43.1282	0	0	86.2563	0	0	9078.48
UCH00094	1	0	53.9102	593.012	32.3461	3148.36	161.731	3547.29	0	1660.43	0	0	1617.31	0	34135.9	1002.73	97.0384	549.884	21.5641	1099.77	0	0	0	0	409.718	21.5641	690.051	0	150.949	53.9102	280.333	0	0	0	150.949	129.384	0	21.5641	10.782	0	0	0	32.3461	0	0	43.1282	0	0	14124.5
UCH00095	1	49.9288	629.104	3584.89	64.9075	13925.2	1672.62	19232.6	0	10480.1	79.8862	0	13390.9	74.8933	10704.7	389.445	109.843	5247.52	289.587	3644.81	0	0	0	199.715	1657.64	84.879	3360.21	0	933.669	234.666	514.267	74.8933	0	189.73	314.552	89.8719	0	64.9075	79.8862	0	0	0	79.8862	0	0	0	0	0	111826
UCH00101	1	0	389.445	1737.52	0	10659.8	1188.31	14279.7	0	10435.1	59.9146	0	12776.8	0	13375.9	274.609	0	2381.61	79.8862	2466.49	0	0	0	159.772	1288.16	124.822	2241.81	0	569.189	0	459.345	109.843	0	114.836	549.217	59.9146	119.829	0	64.9075	0	0	109.843	84.879	0	0	0	0	0	463260
UCH00103	1	0	539.102	1477.14	107.82	6027.16	1024.29	28885.1	0	22178.7	118.602	0	29585.9	0	23936.1	442.064	711.615	6825.03	183.295	10523.3	938.037	0	0	150.949	5498.84	140.167	10771.3	97.0384	3719.8	161.731	668.486	0	0	474.41	0	2857.24	0	0	140.167	0	86.2563	161.731	1110.55	150.949	0	172.513	21.5641	0	23213.7
UCH00105	1	0	183.295	2555.34	0	6868.16	312.679	12442.5	0	8215.91	0	10.782	6587.83	0	74611.7	3320.87	237.205	1250.72	129.384	5261.64	0	0	0	21.5641	1531.05	10.782	3816.84	0	312.679	32.3461	301.897	0	0	172.513	0	129.384	0	0	0	0	0	0	107.82	0	0	10.782	0	0	10544.8
UCH00107	1	0	116.454	1002.52	30.3794	1746.82	162.024	2648.07	0	1974.66	0	0	698.727	0	4582.23	232.909	45.5691	258.225	20.253	1063.28	10.1265	0	0	0	470.881	25.3162	789.865	0	131.644	50.6324	217.719	0	0	91.1383	0	172.15	0	0	0	0	75.9486	10.1265	60.7589	40.5059	0	20.253	50.6324	0	16334
UCH00109	1	34.4154	90.7314	578.804	21.9007	2709.43	754.009	11748.2	0	5478.3	31.2867	0	8153.31	0	378.569	0	75.0881	2452.88	68.8307	4802.51	34.4154	75.0881	0	87.6027	1060.62	106.375	3075.48	0	378.569	118.889	140.79	46.93	15.6433	156.433	394.212	68.8307	21.9007	37.544	15.6433	0	0	37.544	100.117	53.1874	34.4154	100.117	43.8014	0	64513.2
UCH00112	1	60.7589	75.9486	977.205	106.328	2369.6	415.186	4551.85	0	1422.77	25.3162	0	1665.81	0	2637.95	111.391	96.2015	577.209	81.0118	2070.86	70.8853	45.5691	65.8221	55.6956	1103.79	101.265	1210.11	0	415.186	75.9486	192.403	0	0	111.391	86.0751	562.019	65.8221	50.6324	0	86.0751	339.237	0	268.352	65.8221	0	192.403	0	0	5108.81
UCH00114	1	60.0361	126.076	2971.79	0	7774.68	270.163	11983.2	0	5247.16	0	0	4430.67	0	34340.7	1368.82	204.123	2467.49	222.134	2929.76	42.0253	108.065	0	54.0325	1164.7	114.069	1939.17	0	1032.62	222.134	1338.81	0	72.0434	168.101	60.0361	48.0289	0	0	90.0542	0	78.047	0	6.00361	30.0181	0	114.069	48.0289	0	12505.5
UCH00116	1	9.31381	307.356	3120.13	0	9043.71	1089.72	10850.6	0	8103.02	0	0	10189.3	0	126519	6463.79	493.632	2170.12	260.787	5392.7	0	9.31381	0	111.766	1778.94	121.08	4284.35	0	568.143	74.5105	1685.8	0	0	111.766	111.766	37.2553	0	0	204.904	0	0	0	27.9414	55.8829	121.08	102.452	65.1967	0	31089.5
UCH00118	1	25.3162	86.0751	1073.41	0	3635.41	187.34	4921.47	0	3458.19	0	0	1903.78	0	17792.2	663.284	65.8221	531.64	60.7589	1524.03	20.253	0	0	30.3794	698.727	50.6324	936.699	0	248.099	91.1383	339.237	0	5.06324	20.253	55.6956	81.0118	0	0	5.06324	0	15.1897	5.06324	50.6324	15.1897	10.1265	15.1897	25.3162	0	3012.63
UCH00119	1	0	883.741	1572.76	19.9715	8662.66	1118.41	12846.7	0	10704.7	89.8719	0	14998.6	59.9146	8447.96	274.609	64.9075	6880.2	404.424	5262.5	0	0	0	174.751	1333.1	99.8577	3654.79	0	679.032	119.829	284.594	0	0	119.829	289.587	0	0	19.9715	204.708	59.9146	0	0	79.8862	59.9146	0	0	0	0	67803.4
UCH00120	1	35.4427	156.96	1498.72	50.6324	2997.44	308.858	6242.97	5.06324	2146.81	15.1897	0	1858.21	0	6865.75	420.249	70.8853	825.308	106.328	3230.35	40.5059	65.8221	10.1265	30.3794	1078.47	75.9486	1853.15	35.4427	217.719	91.1383	101.265	111.391	60.7589	177.213	75.9486	91.1383	45.5691	81.0118	5.06324	5.06324	81.0118	40.5059	96.2015	101.265	5.06324	81.0118	70.8853	35.4427	8222.7
UCH00121	1	10.1265	40.5059	465.818	30.3794	992.395	162.024	1903.78	0	1291.13	10.1265	0	622.778	0	4202.49	207.593	116.454	313.921	70.8853	1407.58	86.0751	0	20.253	40.5059	501.261	20.253	734.17	0	177.213	65.8221	55.6956	10.1265	5.06324	35.4427	65.8221	86.0751	10.1265	15.1897	5.06324	0	91.1383	20.253	116.454	20.253	35.4427	40.5059	10.1265	5.06324	3574.65
UCH00122	1	141.771	25.3162	75.9486	106.328	379.743	237.972	415.186	75.9486	288.605	116.454	0	227.846	0	2653.14	126.581	162.024	258.225	506.324	182.277	177.213	81.0118	136.707	35.4427	167.087	288.605	156.96	111.391	96.2015	207.593	151.897	141.771	86.0751	162.024	182.277	379.743	146.834	65.8221	50.6324	131.644	227.846	394.933	167.087	592.399	136.707	273.415	668.348	683.537	2405.04
UCH00123	1	18.8168	5.37622	21.5049	24.193	163.975	77.9552	408.593	2.68811	268.811	0	8.06433	497.3	5.37622	142.47	2.68811	13.4405	1655.88	32.2573	284.94	10.7524	8.06433	5.37622	13.4405	220.425	51.0741	392.464	0	72.5789	8.06433	91.3957	18.8168	5.37622	16.1287	32.2573	10.7524	8.06433	5.37622	16.1287	0	0	5.37622	16.1287	8.06433	0	10.7524	5.37622	8.06433	1779.53
UCH00127	1	19.4612	145.959	525.452	29.1918	3006.75	885.483	9302.44	0	3639.24	38.9223	0	6412.46	58.3835	1576.35	0	126.498	3327.86	29.1918	4184.15	29.1918	0	0	97.3059	2004.5	184.881	3094.33	19.4612	613.027	97.3059	194.612	97.3059	19.4612	204.342	243.265	107.036	0	19.4612	38.9223	9.73059	0	68.1141	175.151	58.3835	9.73059	107.036	0	0	97208.5
UCH00129	1	0	684.025	1672.62	0	10400.2	1163.34	13151.3	0	16995.8	174.751	0	14394.5	0	10704.7	359.488	49.9288	1722.55	54.9217	3435.1	59.9146	0	69.9004	164.765	1118.41	0	3769.63	0	349.502	0	259.63	79.8862	0	99.8577	124.822	54.9217	0	0	159.772	74.8933	0	0	124.822	0	0	0	0	0	50408.2
UCH00134	1	81.0118	86.0751	470.881	25.3162	1524.03	334.174	5498.68	0	6475.88	0	0	3498.7	0	8597.38	212.656	450.628	673.411	40.5059	3726.54	303.794	40.5059	0	50.6324	1574.67	70.8853	2870.86	0	1225.3	329.111	313.921	0	0	141.771	50.6324	1108.85	25.3162	65.8221	0	0	75.9486	96.2015	551.893	116.454	0	146.834	30.3794	0	3387.31
UCH00136	1	0	823.826	2007.14	0	12412.3	1427.97	19502.2	0	21389.5	229.673	0	27311.1	0	10455.1	364.481	0	2890.88	114.836	9057.09	0	0	0	284.594	2107	64.9075	6191.18	54.9217	464.338	59.9146	199.715	0	0	109.843	54.9217	0	0	0	544.224	144.794	64.9075	64.9075	109.843	0	0	0	0	0	42219.8
UCH00138	1	0	38.5279	936.228	96.3198	2874.18	450.776	4920.01	0	3463.66	3.85279	0	3602.36	3.85279	6118.23	142.553	42.3807	809.086	34.6751	408.396	0	0	0	30.8223	624.152	42.3807	766.705	0	177.228	53.9391	154.112	0	0	69.3502	23.1167	0	0	42.3807	53.9391	7.70558	0	0	26.9695	7.70558	0	0	0	0	28591.6
UCH00142	1	0	27.9414	670.595	0	6147.12	176.962	3315.72	0	2226	0	0	8615.28	0	97506.3	2803.46	316.67	1359.82	55.8829	1806.88	0	0	0	0	726.478	27.9414	1657.86	27.9414	828.929	37.2553	1071.09	0	0	9.31381	18.6276	9.31381	0	0	0	0	0	0	74.5105	0	0	74.5105	0	0	9080.97
UCH00143	1	49.9288	434.381	1168.34	54.9217	7234.69	998.577	9666.23	0	12317.4	104.851	0	11693.3	0	9821	334.523	84.879	2721.12	134.808	3090.6	0	0	0	249.644	1173.33	69.9004	3245.38	74.8933	354.495	59.9146	319.545	64.9075	0	99.8577	0	0	0	0	209.701	0	0	0	94.8648	0	0	0	0	0	58561.5
UCH00144	1	69.8908	290.316	411.281	83.3314	185985	1314.49	5919.22	51.0741	8499.8	32.2573	59.1384	7701.43	51.0741	332404	1577.92	3096.7	25480.6	204.296	2548.33	77.9552	29.5692	51.0741	48.386	2435.43	185.48	4653.12	88.7076	6228.35	153.222	6663.82	77.9552	32.2573	260.747	489.236	303.756	43.0097	24.193	59.1384	8.06433	34.9454	37.6335	163.975	77.9552	18.8168	104.836	51.0741	26.8811	110059
UCH00145	1	10.1265	96.2015	1463.28	96.2015	2936.68	288.605	4511.35	0	5291.08	0	0	1630.36	0	8111.31	445.565	65.8221	420.249	75.9486	1989.85	131.644	65.8221	0	30.3794	465.818	101.265	1407.58	0	187.34	75.9486	425.312	0	0	75.9486	75.9486	106.328	20.253	10.1265	0	0	75.9486	75.9486	25.3162	15.1897	0	106.328	60.7589	0	17853
UCH00149	1	0	139.707	1136.29	130.393	6305.45	493.632	5672.11	0	3334.35	0	9.31381	5737.31	0	100496	4442.69	204.904	1695.11	130.393	3362.29	0	0	18.6276	102.452	1126.97	74.5105	2589.24	0	521.574	74.5105	1313.25	0	0	158.335	27.9414	149.021	0	0	139.707	0	0	0	93.1381	37.2553	102.452	139.707	0	0	39099.4
UCH00150	1	0	94.8648	494.296	0	3335.25	1452.93	6156.23	0	5746.81	0	0	8398.03	0	13695.5	454.353	59.9146	2656.21	119.829	1293.16	109.843	79.8862	0	79.8862	679.032	74.8933	2231.82	89.8719	454.353	0	259.63	99.8577	0	64.9075	79.8862	94.8648	0	79.8862	114.836	0	114.836	0	239.658	59.9146	0	0	0	0	39014.4
UCH00151	1	0	428.435	3641.7	232.845	9900.58	2635.81	34805.7	0	38568.5	139.707	0	58881.9	93.1381	63846.2	1462.27	167.649	3772.09	242.159	16839.4	0	0	0	344.611	2952.48	195.59	15991.8	0	726.478	130.393	884.812	0	0	102.452	139.707	83.8243	0	130.393	1443.64	186.276	0	0	344.611	0	0	186.276	0	0	15460.9
UCH00152	1	0	59.9146	589.16	0	2396.58	349.502	3719.7	0	3125.55	9.98577	0	4164.07	0	7898.74	349.502	99.8577	1223.26	44.936	459.345	9.98577	0	0	34.9502	549.217	0	893.726	0	274.609	0	219.687	4.99288	0	94.8648	49.9288	34.9502	0	0	84.879	59.9146	0	0	59.9146	0	0	0	0	0	27211.2
UCH00153	1	0	254.637	908.705	0	7758.94	1288.16	11054.2	0	12691.9	54.9217	0	14269.7	0	16331.7	539.232	79.8862	2486.46	54.9217	2171.9	0	0	0	99.8577	1822.4	89.8719	2875.9	0	818.833	129.815	434.381	0	54.9217	144.794	59.9146	104.851	0	0	214.694	0	89.8719	94.8648	129.815	0	0	0	0	0	190933
UCH00156	1	23.2136	12.2177	52.5361	25.6572	524.14	234.58	2571.83	4.88708	632.877	1.22177	2.44354	1628.62	10.9959	62.3103	10.9959	17.1048	985.969	18.3266	673.196	8.55239	3.66531	4.88708	14.6612	620.659	28.1007	1260.87	4.88708	112.403	17.1048	91.6328	25.6572	10.9959	85.5239	37.8749	26.879	6.10885	2.44354	17.1048	1.22177	15.883	17.1048	20.7701	18.3266	3.66531	9.77416	9.77416	3.66531	7796.12
UCH00158	1	18.3266	2.44354	101.407	42.762	822.252	304.221	3243.8	3.66531	1066.61	2.44354	18.3266	1340.28	4.88708	188.153	7.33062	15.883	882.118	17.1048	465.495	7.33062	17.1048	4.88708	9.77416	555.906	35.4313	1160.68	19.5483	141.725	41.5402	54.9797	29.3225	18.3266	122.177	39.0967	73.3062	24.4354	7.33062	8.55239	3.66531	29.3225	32.9878	41.5402	24.4354	12.2177	21.9919	8.55239	7.33062	12717.4
UCH00160	1	60.7589	167.087	1994.92	91.1383	4096.16	521.514	9772.05	0	5179.69	15.1897	0	3721.48	0	4987.29	217.719	60.7589	410.122	75.9486	3974.64	55.6956	35.4427	0	10.1265	860.751	167.087	2764.53	0	177.213	192.403	197.466	0	0	126.581	0	268.352	91.1383	50.6324	55.6956	86.0751	96.2015	0	75.9486	96.2015	55.6956	75.9486	0	0	30485.8
UCH00164	1	64.9075	449.36	853.783	0	6046.38	863.769	9786.05	0	6680.48	94.8648	0	13046.4	0	9671.22	324.538	54.9217	4468.63	274.609	4628.4	0	0	0	274.609	1183.31	94.8648	3844.52	0	639.089	79.8862	314.552	0	0	69.9004	0	0	0	0	69.9004	0	0	0	99.8577	0	0	0	0	0	32299
UCH00171	1	0	694.011	1123.4	0	9082.06	1667.62	16940.9	0	17599.9	129.815	0	34306.1	0	5926.55	104.851	0	4408.72	214.694	12142.7	0	0	0	359.488	1462.92	94.8648	5831.69	124.822	713.983	0	279.602	0	0	69.9004	0	0	0	0	219.687	0	0	0	69.9004	0	0	0	0	0	72856.2
[truncated: 1,790 more columns]

## Sheet: SuppFile 4
Supplementary File 4. hsa-miR-205-5p mRNA targets
miRNA	ALS gene	PI3K-AKT pathway
BCL2	V	V
TP53	V	V
SEH1L	V
NEFH	V
NUP37	V
PSMD7	V
PFN2	V
KLC1	V
NDUFA10	V
RAB1A	V
NDUFA5	V
SDHB	V
OPTN	V
NXF1	V
PSMD1	V
ERBB3		V
FGFR1		V
AREG		V
NFKB1		V
CREB1		V
VEGFA		V
EIF4E2		V
PTEN		V
MAP2K1		V
AKT1		V
CCNJ
CBX1
SNW1
HNRNPH3
E2F1
MED13
CHCHD3
CHMP5
KIFAP3
TP53BP1
NDST1
ROCK1
MYL6
SUPT16H
MAZ
IPO5
BNIP3L
TNFAIP1
RAD51C
ATP9A
VIM
ELMO2
NECAP1
DNM1L
PREP
HSPA8
C5orf22
ITPK1
CIRBP
MVK
EIF3E
PHF5A
MKNK2
LEPREL1
BAIAP2L1
C4orf27
AURKA
RBX1
UBE2D3
BCCIP
CDC23
GAR1
LYPLA2
PDRG1
TOMM22
RPRD1B
ELOVL5
XYLT2
RAB11A
MNAT1
GPRC5A
POLD3
CDV3
ASNS
PDLIM1
SP4
BLVRA
CTTN
FKBP1A
EED
PSME2
EIF3B
TIMP2
CTSC
CTSC
PABPC4
ACBD5
DPM1
MTIF2
AAGAB
DCBLD2
SNAI2
MRPS33
FOXM1
RPL26L1
RAD51
GTF2H1
MTHFD2
NDRG3
TPD52L1
UBE2T
LTA4H
RAB35
TIMM9
MRPL4
GGCT
ZNF638
DUSP22
PICALM
POLR2B
TMEM39B
SEMA7A
HSPA9
FAM63B
GRSF1
AHNAK
APTX
DNAJC13
IRF4
TDG
C9orf78
CCNG1
TCEAL4
FKBP9
AKAP9
EPCAM
SCRN1
CTGF
SPTBN1
DYNLRB1
MTIF3
XPO5
SMPD4
RTN3
ZNF428
RPA2
TFG
PODXL
SLC12A7
NGDN
C5orf15
IVNS1ABP
RAN
ACYP1
HRSP12
MRPL47
STX6
UCHL3
RARS
CACYBP
CDC20
TMEM2
PDCL
POLE4
PRMT1
STC2
NUSAP1
YLPM1
GTF2A2
DENR
AAMP
GABARAPL1
GIPC1
ZMYM2
ECT2
FOPNL
INSIG2
HINT2
CSNK1A1
DNAJB9
COPS5
RBM17
PIGC
E2F5
ACTR3
ORMDL1
DLG4
ALG5
ATXN10
PHF10
MRPS14
NT5C
CCBL2
CHMP2A
TIMM8A
PARK7
METTL5
PWP1
HSD17B7
ANXA3
AREL1
YAP1
CCNB1
ARPC5L
CRYZ
EPRS
ECSIT
TRA2B
RNF114
TOR1AIP2
ZNF827
PHLDB2
PRELID1
RNF168
CBWD5
B3GNT1
LETM2
RAB31
SENP2
TERF2IP
FEM1B
ARHGDIA
ATP5C1
TRIB1
KLK2
CLTC
TNFAIP8
PAM
DCAF6
CDC123
EIF4A1
UBE2J2
RPL15
ZFAND3
TMEM126A
JUP
VBP1
RAD21
CLSTN1
OCIAD2
SEC11C
GTF3C6
IFI27L1
MT1B
OSBPL1A
F2RL1
SEPT2
ATF3
VPS37C
ZNF212
ALDH9A1
GLOD4
NAE1
C7orf55
UBXN1
SLC25A4
NPTN
PEA15
TIPRL
MTA2
RNF181
NA
DDB1
C12orf45
TIAL1
RRAGA
PLK2
TBC1D7
ADPGK
AXL
SKP2
NPEPPS
BOD1
FBN1
ACP6
SMYD2
AZIN1
DCAF13
CBWD1
IER5
LSM6
VDAC2
INO80C
ZEB1
PRPS1
DNAJC7
TMEM41B
UGP2
CDK1
HMGB2
STOML2
TMEM51
CYB5A
TRAPPC2L
YTHDF1
CYR61
FEN1
RNF169
BLCAP
CCNB2
CAMTA1

## Sheet: SuppFile 5
Supplementary File 5. hsa-miR-206 mRNA targets
miRNA	ALS gene	PI3K-AKT pathway
ITPR3	V
NUP50	V
NXT2	V
CCND2		V
PPP2R1B		V
FN1		V
BRCA1		V
EGFR		V
CDK4		V
GJA1
TNKS2
SRSF9
MMD
GPD2
EFNB2
SERP1
IFT52
TWF1
ZNF264
PGD
SYNCRIP
NOTCH2
DHX15
H3F3B
OAT
PLAGL2
ATP6V1A
C2CD5
TDG
ARHGEF18
LASP1
NOTCH3
MGAT5
CHSY1
PIR
HDAC4
FSTL1
POLR2K
NELFCD
AP1S1
EPB41L4B
ACOT7
BRIP1
DIMT1
MEA1
DCLRE1B
CAD
S100PBP
RPA1
RBBP8
CENPU
MDC1
ABCC6
MYBL2
RFC3
CAP1
PLK4
UTRN
TMEM30A
TDP1
FUBP1
TAC1
POLQ
MKI67
GNPTAB
TOPBP1
FAIM
BUB1B
CDC7
CENPF
PKMYT1
POGK
SMC4
GOLGA7
TAGLN2
G6PD
CHEK1
IER5
TFPI
DEK
ASF1B
HNRNPU
RNF138
BRCA2
LMNB1
OSTF1
PTBP1
GMNN
HPS4
CDCA8
KIF2A
TACC3
ADAR
CDC25C
RNF38
DTL
PICALM
LIG1
ANP32E
ESR1

## Sheet: SuppFile 6
Supplementary File 6. hsa-miR-376a mRNA targets
miRNA	ALS gene	PI3K-AKT pathway
VDAC1	V
PFN1	V
MDM2		V
KPNA5
KIAA1244
MOB1B
SSR1
FSD1L
SLK
SLC22A5
DESI2
EAF1
AP3M1
METTL14
PDHX
IDS
LRRC42
SLC4A5
ALG2
NCAM1
BIRC2
PRDM2
RPS25
AKAP9
HNRNPF
C5orf42
APOOL
SPG20
HNRNPR
SETD2
FAM84B
XRCC5
KIF1C
LRRC1
BAZ1A
ALK
BCL10
BACH1
TPP2
SAMD8
TMEM248
CCNG1
RTN4

## Sheet: SuppFile 7
Supplementary File 7. hsa-miR412 mRNA targets
miRNA	ALS gene	PI3K-AKT pathway
DCTN4	V
UBQLN1	V
SETX	V
ACTR1A	V
KIF5C	V
PSMD13	V
ATXN2L	V
LAMC1		V
FN1		V
COL1A2		V
MYNN
H3F3B
AHNAK
ISL1
QKI
MYH9
C2orf49
ARRDC3
AKAP12
NFYA
USP15
MIB1
KMT2A
BNIP3L
PTCD3
VAT1
PAIP2
MYH10
PIGC
RNF141
MAP4K3
MYBBP1A
TLN1
IGF2BP2
PTGFRN
USP44
ZFR
CD63
JKAMP
SCP2
HIF1A
SENP1
NISCH
USPL1
OAZ1
RPS15
ACO1
PRRC2B
IFT43
SEMA3A
TNFAIP3
HERPUD1
MAPK8IP1
MORF4L2
DNAJC5
IK
CCDC88A
NOL10
RPL18A
DDHD1
SLC25A3
CNRIP1
TMOD1
DDX24
PCM1
HUWE1
PLCB4
PVRL1
HNRNPUL1
OAT
CCNI
SNX6
SYNE2
EIF4G3
CTCF
LASP1
CKAP4
POLK
HSPA9
LDHA
SYNE1
ASCC3
DHX8
COPZ1
RBL1
COQ10B
C11orf58
FAM20B
FLNB
SKIL
COL5A1
STX16
PPL
SH3BP4
FAAH
RHOT1
GBF1
ALDH18A1
STAG1
BOD1L1
CMAS
FAM127A
DDX56
ZNFX1
NUDC
ZNF813
PNRC1
ATP5EP2
SMG1
EIF5A2
HELZ
NCEH1
PRRC1
DNAJB14
IL22RA1
DLC1
XPR1
NHLRC2
RPL37A
HIPK1
GP2
PEG3
IGF2BP1
RNF213
ABI3BP
AGPAT6
PDE3B
CTNNB1
SRPR
KLF13
FAR1
CLPX
TBL1XR1
TNFRSF21
LYSMD1
PRPF40A
UGCG
AP1G1
H1FX
PDCD11
BRWD3
SRP72
SERTAD2
WDR31
MYO18A
GALNT11
HNRNPF
DGKQ
UHMK1
FAM208A
PLIN2
PIGP
SERPINH1
ZNF138
PAM
CEP170
HNRNPK
FLNA
ZNF714
RPS8
SEMA6D
NPLOC4
SRP68
ETFA
PLBD2
DCAF16
APBB2
DNAJA4
MBNL1
IRF2
NBEAL1
HNRNPH1
TERF2IP
LONP1
YEATS2
NARF
GABPA
SRRM2
SON
FAM134C
FMNL2
ETNK1
C9orf41
CXCL3
GIGYF1
DST
EP400
IL24
SRGAP1
C5orf34
IQGAP1
HIST1H1E
BTBD10
CFL1
AATK
ABT1
BTRC
PLEC
TBCD
RPRD2

## Sheet: SuppFile 8
Supplementary File 8. ALS genes targeted by identified miRNA
ALS Genes	Full Name
BCL2	BCL2 apoptosis regulator(BCL2)
NDUFA10	NADH:ubiquinone oxidoreductase subunit A10(NDUFA10)
NDUFA5	NADH:ubiquinone oxidoreductase subunit A5(NDUFA5)
RAB1A	RAB1A, member RAS oncogene family(RAB1A)
SEH1L	SEH1 like nucleoporin(SEH1L)
ACTR1A	actin related protein 1A(ACTR1A)
ATXN2L	ataxin 2 like(ATXN2L)
DCTN4	dynactin subunit 4(DCTN4)
ITPR3	inositol 1,4,5-trisphosphate receptor type 3(ITPR3)
KIF5C	kinesin family member 5C(KIF5C)
KLC1	kinesin light chain 1(KLC1)
NEFH	neurofilament heavy chain(NEFH)
NXF1	nuclear RNA export factor 1(NXF1)
NXT2	nuclear transport factor 2 like export factor 2(NXT2)
NUP37	nucleoporin 37(NUP37)
NUP50	nucleoporin 50(NUP50)
OPTN	optineurin(OPTN)
PFN1	profilin 1(PFN1)
PFN2	profilin 2(PFN2)
PSMD1	proteasome 26S subunit, non-ATPase 1(PSMD1)
PSMD13	proteasome 26S subunit, non-ATPase 13(PSMD13)
PSMD7	proteasome 26S subunit, non-ATPase 7(PSMD7)
SETX	senataxin(SETX)
SDHB	succinate dehydrogenase complex iron sulfur subunit B(SDHB)
TP53	tumor protein p53(TP53)
UBQLN1	ubiquilin 1(UBQLN1)
VDAC1	voltage dependent anion channel 1(VDAC1)

## Sheet: SuppFile 9
Supplementary File 9. PI3K-Akt genes targeted by identified miRNA
PI3K-Akt genes	Full name
AKT1	AKT serine/threonine kinase 1(AKT1)
BCL2	BCL2 apoptosis regulator(BCL2)
BRCA1	BRCA1 DNA repair associated(BRCA1)
MDM2	MDM2 proto-oncogene(MDM2)
AREG	amphiregulin(AREG)
CREB1	cAMP responsive element binding protein 1(CREB1)
COL1A2	collagen type I alpha 2 chain(COL1A2)
CCND2	cyclin D2(CCND2)
CDK4	cyclin dependent kinase 4(CDK4)
EGFR	epidermal growth factor receptor(EGFR)
ERBB3	erb-b2 receptor tyrosine kinase 3(ERBB3)
EIF4E2	eukaryotic translation initiation factor 4E family member 2(EIF4E2)
FGFR1	fibroblast growth factor receptor 1(FGFR1)
FN1	fibronectin 1(FN1)
LAMC1	laminin subunit gamma 1(LAMC1)
MAP2K1	mitogen-activated protein kinase kinase 1(MAP2K1)
NFKB1	nuclear factor kappa B subunit 1(NFKB1)
PTEN	phosphatase and tensin homolog(PTEN)
PPP2R1B	protein phosphatase 2 scaffold subunit Abeta(PPP2R1B)
TP53	tumor protein p53(TP53)
VEGFA	vascular endothelial growth factor A(VEGFA)

[truncated: 3 more sheets: SuppFile 10, SuppFile 11, SuppFile 12]
